# Supplementary material for: Survey on professional learning communities, experiential learning, and teacher self-efficacy: a case study in Vietnam
Source: Data Brief. 2026 Jul 8;67:113067. doi: 10.1016/j.dib.2026.113067 (PMC13382164; doi:10.1016/j.dib.2026.113067)
Supplement: Supplementary file 1 [file mmc1.xlsx]

## Sheet: data
Shared Vision					Interactive Reflection			Collegiality			Experiential Learning				Teaching Competence				Classroom Management Competence				Motivation and Engagement Competence				Personal information
SV1	SV2	SV3	SV4	SV5	IR1	IR2	IR3	CO1	CO2	CO3	EL1	EL2	EL3	EL4	TC1	TC2	TC3	TC4	CM1	CM2	CM3	CM4	SE1	SE2	SE3	SE4	gender	age	experience	position
5	4	4	4	4	4	4	4	4	4	4	4	4	4	4	4	4	4	4	4	4	4	4	4	4	4	4	0	3	3	1
5	4	1	4	4	5	4	4	5	4	4	4	4	5	4	4	4	4	5	4	5	4	4	5	4	5	5	0	3	3	1
5	5	5	5	5	5	5	5	5	5	5	5	5	5	4	5	5	5	5	5	4	4	5	5	5	5	5	0	3	3	1
5	5	5	4	5	3	2	4	4	5	5	5	5	5	4	4	4	4	4	4	4	4	4	4	4	4	4	0	3	3	1
5	4	3	3	4	4	3	4	4	4	4	4	4	5	4	5	4	4	4	4	4	4	4	5	4	5	3	0	3	3	2
5	4	4	4	4	4	3	4	4	4	4	4	4	4	4	5	5	4	5	4	4	4	4	4	4	4	4	0	3	3	1
5	4	4	4	4	4	4	4	5	5	5	3	4	4	5	5	4	5	4	4	4	4	5	4	4	4	3	0	3	3	1
5	5	5	5	5	5	5	5	5	5	5	5	5	5	5	3	5	3	3	3	3	3	3	5	5	3	3	1	3	3	1
4	4	4	5	4	4	4	4	4	4	4	4	3	4	4	4	4	4	4	3	4	4	3	4	4	4	3	0	3	3	1
5	5	5	4	5	3	3	4	3	3	4	5	5	5	5	5	5	5	5	5	5	5	5	4	4	4	3	0	3	3	1
4	4	4	4	4	4	4	4	4	4	4	4	4	4	4	4	4	4	4	4	4	4	4	4	4	4	4	0	3	3	1
4	4	4	5	5	5	5	4	4	4	5	3	4	4	4	4	4	4	4	5	5	5	5	4	5	5	4	1	3	3	2
5	5	5	5	5	5	5	5	5	5	5	5	5	5	5	5	5	5	5	5	5	5	5	5	5	5	5	0	3	3	3
4	4	4	4	4	4	4	4	4	4	4	4	4	4	4	4	4	4	4	4	4	4	4	4	4	4	4	0	3	3	3
1	4	4	4	4	4	4	4	4	4	4	4	4	4	4	4	4	4	4	4	4	4	4	4	4	4	4	1	3	3	1
5	4	4	5	4	4	4	4	4	4	5	4	4	4	4	4	4	4	4	4	4	4	4	4	4	4	4	1	3	3	1
5	5	4	5	5	5	5	5	5	5	5	4	5	5	5	5	4	5	5	5	4	4	4	5	5	5	5	0	3	3	2
1	1	4	4	4	4	4	4	4	4	4	2	5	4	4	4	4	4	4	4	4	4	4	4	4	4	4	1	3	3	3
4	4	4	4	4	4	4	4	4	4	4	4	5	4	4	4	4	4	4	4	4	4	4	4	4	5	4	0	3	3	1
5	5	5	5	5	5	5	4	4	4	4	4	4	4	4	4	4	4	4	4	4	4	4	4	5	5	5	1	3	3	1
1	1	1	1	1	1	1	1	1	1	1	1	1	1	1	1	1	1	1	1	1	1	1	1	1	1	1	1	3	3	1
5	4	1	5	4	4	4	4	5	5	5	4	5	5	5	5	5	5	5	4	4	4	4	4	4	4	4	0	3	3	3
4	4	4	4	4	4	4	4	4	4	4	4	4	4	4	4	4	4	4	4	4	4	4	4	4	4	4	1	3	3	1
1	1	4	4	4	4	4	4	4	4	4	4	4	4	4	4	4	4	4	4	4	4	4	4	4	4	4	1	3	3	1
4	4	4	4	4	4	3	3	3	4	4	3	3	4	4	4	4	4	4	4	4	4	4	4	4	4	4	1	3	3	2
4	4	4	4	4	4	4	4	4	4	4	4	4	4	4	4	4	4	4	4	4	4	4	4	4	4	4	0	3	3	1
4	4	4	4	4	4	4	4	4	4	4	4	4	4	4	4	4	4	4	4	4	4	4	4	4	4	4	1	3	3	1
4	4	4	4	4	4	4	4	4	4	4	4	4	4	4	4	4	4	4	4	4	4	4	4	4	4	4	1	3	3	1
1	1	1	1	1	1	1	1	1	1	1	1	1	1	1	1	1	1	1	1	1	1	1	1	1	1	1	0	3	3	2
5	4	4	4	5	4	4	4	5	4	4	5	4	4	5	4	5	4	4	4	4	5	4	4	4	4	4	1	3	3	3
5	5	5	5	5	5	5	5	5	5	5	5	5	5	5	5	5	5	5	4	4	4	5	5	5	5	5	1	3	3	2
4	4	4	4	4	4	4	4	4	4	4	4	4	4	4	4	4	4	4	4	4	4	4	4	4	4	4	1	3	3	1
4	5	5	5	5	5	5	5	5	5	5	5	5	5	5	5	5	5	5	5	5	5	5	5	5	5	5	1	3	3	2
5	4	4	5	4	3	4	3	4	4	4	4	4	4	4	5	5	5	5	4	4	4	4	4	3	3	2	0	3	3	2
4	4	4	4	4	4	4	4	4	4	4	4	4	4	4	4	4	4	4	4	4	4	4	4	4	4	4	0	3	3	1
5	4	4	5	5	5	5	5	5	5	5	4	4	4	5	5	5	5	5	5	4	5	5	5	5	5	5	0	3	3	2
5	5	4	5	5	4	2	4	4	4	4	4	4	4	4	4	4	4	4	4	4	4	4	4	4	4	4	0	3	3	3
5	5	4	4	4	4	4	4	4	4	4	4	4	4	4	4	4	4	4	4	4	4	4	4	4	4	4	0	3	3	1
5	4	4	4	4	4	2	4	4	4	4	4	4	4	4	4	4	4	4	4	4	4	4	4	4	4	4	1	3	3	3
5	5	4	5	4	5	4	5	5	5	4	4	4	4	4	4	4	4	4	4	4	4	4	4	4	4	4	0	3	3	2
4	4	4	4	4	4	4	4	4	4	4	4	4	4	4	4	4	4	4	4	4	4	4	4	4	4	4	1	3	3	1
4	4	4	4	5	5	4	4	4	4	5	5	4	5	4	5	4	4	4	4	4	4	4	4	4	4	4	0	3	3	2
4	4	4	5	4	4	4	4	4	4	4	4	4	4	4	4	4	4	5	4	4	4	4	4	4	4	4	0	3	3	2
5	5	5	5	5	5	5	4	5	5	5	5	5	5	5	5	5	5	5	5	5	5	4	5	5	5	5	1	3	3	1
4	4	4	4	4	4	4	4	4	4	4	4	4	4	4	4	4	4	4	4	4	4	4	4	4	4	4	1	3	3	2
5	4	4	4	4	4	4	4	4	4	4	4	4	4	4	4	4	4	4	4	4	4	4	4	4	4	4	0	3	3	2
5	5	5	5	4	4	4	4	4	4	4	5	5	5	5	4	4	4	4	5	5	5	5	5	4	3	4	0	2	2	1
5	5	4	4	4	4	4	4	4	4	4	4	4	4	4	4	4	4	4	4	4	4	4	4	4	4	4	1	3	3	1
5	4	4	5	4	4	4	5	4	4	4	3	5	4	5	4	5	4	5	4	4	4	4	4	4	4	4	1	3	3	2
5	4	4	4	5	5	5	5	5	5	5	4	4	4	4	4	5	4	5	5	5	5	5	5	5	5	4	0	3	3	2
5	5	5	5	5	5	5	5	5	5	5	4	5	5	5	5	5	5	5	5	4	4	4	4	4	4	5	0	3	3	2
5	4	4	5	4	4	4	4	4	4	4	4	4	4	4	4	4	4	4	4	4	4	4	4	4	4	4	0	3	3	1
4	4	4	4	4	4	4	4	4	4	4	4	4	4	4	4	4	4	4	4	4	4	4	4	4	4	4	0	3	3	1
5	5	5	4	4	4	4	5	5	5	5	5	5	5	5	4	4	4	4	5	5	5	5	5	5	5	5	0	2	2	1
5	5	4	4	4	5	4	4	4	4	4	4	4	4	4	5	5	4	4	4	4	4	4	4	4	4	3	1	3	3	2
4	4	4	4	4	4	2	4	4	4	4	4	4	4	4	4	4	4	4	4	4	4	4	4	4	4	4	0	3	3	1
4	4	4	4	4	4	4	4	4	4	4	4	4	4	4	4	4	4	4	4	4	5	4	4	4	4	4	1	3	3	1
5	5	5	5	5	5	5	5	5	5	5	5	5	5	5	5	5	5	5	5	5	5	5	5	5	5	5	1	3	3	1
5	4	5	5	5	5	5	5	5	5	5	5	5	5	5	4	5	4	4	4	5	5	5	5	4	4	5	1	3	3	1
4	4	4	4	4	4	4	4	4	4	4	4	4	4	4	4	4	4	4	4	4	4	4	4	4	4	4	0	3	3	1
5	5	5	5	5	5	5	5	5	5	5	5	5	5	5	5	5	5	5	5	5	5	5	5	5	5	5	1	3	3	1
5	5	4	4	4	4	5	5	4	4	4	4	4	4	4	4	4	4	4	4	4	4	4	4	4	4	4	1	3	3	3
5	5	5	5	5	5	5	5	5	5	5	5	5	5	5	5	5	5	5	5	5	5	5	5	5	5	5	0	3	3	1
5	4	4	1	5	5	5	5	5	5	5	5	1	5	5	4	5	5	4	4	4	4	4	4	4	4	2	1	3	3	2
5	5	4	5	5	4	5	5	5	5	5	5	5	5	5	5	5	5	5	4	5	5	5	5	5	5	3	0	3	3	3
4	4	5	5	5	5	5	5	5	5	5	5	5	5	5	5	5	5	5	5	5	5	5	5	5	5	5	1	3	3	2
4	4	4	4	4	4	4	4	4	4	4	4	4	4	4	4	4	4	4	4	4	4	4	4	4	4	4	0	3	3	1
4	4	4	4	4	4	4	4	4	4	4	4	4	4	4	4	4	4	4	4	4	4	4	4	4	4	4	0	1	1	1
5	4	5	5	5	5	5	5	5	5	5	4	5	5	5	5	5	5	5	5	5	5	5	5	5	5	5	1	3	3	1
4	4	4	4	4	4	4	4	4	4	4	4	4	4	4	4	4	4	4	4	4	4	4	4	4	4	4	0	1	1	1
4	4	4	4	4	4	4	4	4	4	4	4	4	4	4	4	4	4	4	4	4	4	4	4	4	4	4	0	2	2	1
4	4	4	4	4	4	4	4	4	4	4	4	4	4	4	4	4	4	4	4	4	4	4	4	4	4	4	0	3	3	1
5	5	5	5	5	5	4	5	5	5	5	4	5	4	5	4	5	5	5	5	5	5	5	5	5	5	4	0	3	3	3
4	4	4	4	4	4	4	4	4	4	4	4	4	4	4	4	4	4	4	4	4	4	4	4	4	4	4	0	2	2	1
4	4	4	4	4	4	4	4	4	4	4	4	4	4	4	4	4	4	4	4	4	4	4	4	4	4	4	0	3	3	1
4	4	4	4	4	4	4	4	4	4	4	4	4	4	4	4	4	4	4	4	4	4	4	4	4	4	4	0	3	3	1
4	4	5	5	5	4	4	4	4	5	5	4	4	4	4	4	5	4	4	4	4	4	5	4	5	4	5	0	3	3	1
4	4	4	4	4	4	4	4	4	4	4	4	4	4	4	4	4	4	4	4	4	4	4	3	4	4	4	0	3	3	1
4	4	4	4	4	4	4	4	4	4	4	4	4	4	4	4	4	4	4	4	4	4	4	4	4	4	4	0	2	2	1
5	5	5	5	5	5	5	5	5	5	5	5	5	5	5	5	5	5	5	5	5	5	5	5	5	5	5	0	3	3	1
4	4	4	4	4	4	4	4	4	4	4	4	4	4	4	4	4	4	4	4	4	4	4	4	4	4	4	0	1	1	1
4	4	4	4	4	4	4	4	4	4	4	4	4	4	4	4	4	4	4	4	4	4	4	4	4	4	4	1	3	3	1
4	4	4	4	4	4	4	4	4	4	4	4	3	4	4	4	4	4	4	4	4	4	4	4	4	4	4	1	3	3	3
4	4	4	4	4	4	4	4	4	4	4	4	4	4	4	4	4	4	4	4	4	4	4	4	4	4	4	0	3	3	1
5	5	5	5	5	5	5	5	5	5	5	5	5	5	5	5	5	5	5	5	5	5	5	5	5	5	5	0	3	3	1
4	1	1	1	1	1	1	1	1	1	1	1	1	1	1	1	1	1	1	1	1	1	1	1	1	1	1	1	2	2	1
5	5	5	5	5	5	5	5	5	5	5	5	5	5	5	5	5	5	5	5	5	5	5	5	5	5	5	1	3	3	1
4	4	4	4	4	4	4	4	4	4	4	4	4	4	4	4	4	4	4	4	4	4	4	4	4	4	4	0	3	3	1
5	4	4	5	4	4	5	4	5	4	4	4	4	4	4	4	5	4	5	5	4	4	4	4	5	4	4	0	3	3	3
4	4	4	4	4	4	4	4	4	4	4	4	4	4	4	4	4	4	4	4	4	4	4	4	4	4	4	0	2	2	1
5	5	5	5	5	5	5	5	5	5	5	5	5	5	5	5	5	5	5	5	5	5	5	5	5	5	5	0	3	3	1
1	5	5	5	5	5	5	5	5	5	5	5	5	5	5	5	5	5	5	5	5	4	5	5	4	4	4	1	3	3	2
4	4	4	5	3	3	2	4	4	4	4	4	4	4	4	4	4	4	4	4	2	3	4	4	5	3	2	0	3	3	2
5	5	5	4	5	5	5	4	4	5	5	5	4	5	5	5	5	5	5	5	5	5	5	4	4	5	5	0	3	3	1
4	4	4	4	4	4	4	4	4	4	4	4	4	4	4	4	4	4	4	4	4	4	4	4	4	4	4	1	3	3	2
5	5	5	5	5	5	5	5	5	5	5	5	5	5	5	5	5	5	5	5	5	5	5	5	5	5	5	0	3	3	3
4	4	4	4	4	4	4	4	4	4	4	4	4	4	4	4	4	4	4	4	4	4	4	4	4	4	4	0	3	3	1
5	4	4	4	4	4	4	4	5	4	4	4	4	4	4	4	4	4	4	4	4	4	4	4	4	4	4	0	3	3	1
4	4	4	4	4	4	4	4	4	4	4	4	4	4	4	4	4	4	4	4	4	4	4	4	4	4	4	0	3	3	1
4	4	4	4	4	4	4	4	4	4	4	4	4	4	4	4	4	4	4	4	4	4	4	4	4	4	4	0	3	3	1
3	4	4	4	5	3	3	4	4	4	4	4	4	4	4	4	5	4	3	4	4	4	4	4	4	3	4	1	1	1	1
4	4	4	4	4	4	4	4	4	4	4	4	4	4	4	4	4	4	4	4	4	4	4	4	4	4	4	0	3	3	1
5	4	5	5	5	4	4	3	5	5	4	4	4	5	5	5	5	5	5	5	5	5	5	5	5	5	5	1	3	3	1
4	4	4	4	4	4	4	4	4	4	4	4	4	4	4	4	4	4	4	4	4	4	4	4	4	4	4	1	3	3	1
5	1	5	5	5	5	5	5	5	5	5	5	5	5	5	5	5	5	5	5	5	5	5	5	5	4	5	0	3	3	1
4	4	4	4	4	4	4	4	4	4	4	4	4	4	4	4	4	4	4	4	4	4	4	4	4	4	4	1	3	3	1
4	4	4	4	4	4	4	4	4	4	5	4	4	4	4	4	4	4	4	4	5	5	5	4	4	4	4	1	3	3	2
5	4	3	4	4	5	4	4	4	4	4	4	4	4	4	4	4	4	4	4	4	4	4	4	4	4	4	1	3	3	2
4	4	4	4	4	4	4	4	4	4	4	4	4	4	4	4	5	4	4	4	4	4	4	4	4	4	4	0	3	3	1
5	4	4	4	4	4	4	4	4	4	4	4	4	4	4	4	4	4	4	4	4	4	4	4	4	4	4	1	3	3	3
5	5	5	5	5	4	4	5	5	4	4	5	5	5	4	4	5	5	5	5	5	4	4	5	5	5	4	1	3	3	2
5	5	4	4	5	4	4	4	4	4	4	4	4	4	4	4	4	4	4	4	4	4	4	4	4	4	4	1	3	3	1
4	4	5	5	4	4	5	4	4	4	4	5	5	4	5	5	4	5	5	5	5	4	4	5	5	5	5	0	3	3	2
5	5	5	5	5	5	5	5	5	5	5	5	5	5	5	5	5	5	5	5	5	5	5	5	5	5	5	0	2	2	3
4	4	4	4	4	4	4	4	4	4	4	4	4	4	4	4	4	4	4	4	4	4	4	4	4	4	4	1	3	3	1
5	5	5	5	5	5	5	5	5	5	5	5	5	5	5	5	5	5	5	5	5	5	5	5	5	5	5	1	3	3	2
1	1	1	1	1	1	1	1	1	1	1	1	1	1	1	1	1	1	1	1	1	1	1	1	1	1	1	1	3	3	1
4	4	4	4	4	4	4	4	4	4	4	4	4	4	4	4	4	4	4	4	4	4	4	4	4	4	4	1	3	3	2
4	4	4	4	4	4	4	4	4	4	4	4	4	4	4	4	4	4	4	4	4	4	4	4	4	4	4	1	3	3	1
5	5	5	5	5	5	5	5	5	5	5	5	5	5	5	5	5	5	5	5	5	5	5	5	5	5	5	1	3	3	1
5	4	4	4	4	4	4	4	4	4	4	4	4	4	4	4	4	4	4	4	5	4	4	4	5	4	4	0	3	3	3
5	4	3	5	5	5	5	5	5	5	5	3	5	5	5	5	4	5	5	4	4	4	4	5	4	4	4	0	3	3	2
5	5	5	5	5	5	5	5	5	5	5	4	4	4	4	4	4	4	4	4	4	4	4	4	4	4	4	0	3	3	1
4	4	5	4	4	4	4	4	4	5	4	4	4	4	4	4	4	4	4	4	4	4	4	4	5	4	4	1	3	3	1
5	5	5	5	5	4	5	5	5	5	5	5	5	5	5	5	5	5	5	5	5	5	5	5	5	5	5	0	1	1	3
1	5	5	5	5	5	5	5	5	5	5	5	5	5	5	5	5	5	5	5	5	5	5	5	5	5	5	0	1	1	1
5	5	5	5	5	5	5	5	5	5	5	5	5	5	5	5	5	5	5	5	5	5	5	5	5	5	5	0	3	3	2
1	1	1	1	1	1	1	1	1	1	1	1	1	1	1	1	1	1	1	1	1	1	1	1	1	1	1	1	3	3	1
5	4	4	4	4	4	4	4	4	4	4	4	4	4	4	4	4	4	4	4	4	3	3	3	4	3	3	1	3	3	3
4	4	4	4	5	5	5	5	5	5	5	4	4	4	4	4	5	5	5	5	5	5	5	5	5	5	5	1	3	3	3
4	4	4	4	4	4	4	4	4	4	4	4	4	4	4	4	4	4	4	4	4	4	4	4	4	4	4	0	3	3	1
4	4	4	4	4	4	4	4	4	4	4	4	4	4	4	4	4	4	4	4	4	4	4	4	4	4	4	0	3	3	3
5	4	4	4	4	5	5	5	5	5	5	5	5	5	5	4	5	5	5	5	5	5	5	5	5	4	4	0	2	2	1
4	4	4	4	4	3	4	4	4	4	4	4	4	4	4	4	4	4	4	4	4	4	4	4	4	4	4	0	3	3	1
4	3	3	4	3	2	2	3	2	4	4	2	2	2	3	2	4	3	2	2	3	3	3	3	3	3	2	1	3	3	2
4	4	4	4	4	4	4	4	4	4	4	4	4	4	4	4	4	4	4	4	4	4	4	4	4	4	4	1	3	3	1
4	4	3	4	5	4	4	4	4	5	5	4	4	4	4	4	4	4	4	5	5	5	4	4	4	4	4	0	3	3	2
4	4	4	4	4	4	4	4	4	4	4	4	4	4	4	4	4	4	4	4	4	4	4	4	4	4	4	1	2	2	1
5	4	4	4	5	5	4	5	5	5	4	4	4	4	4	5	4	4	4	4	4	4	4	4	4	4	4	1	3	3	1
4	4	4	4	4	4	4	4	4	4	4	4	4	4	4	4	4	4	4	4	4	4	4	4	4	4	4	0	3	3	1
4	4	4	5	5	4	4	5	5	4	4	5	5	4	4	4	5	4	4	4	4	5	5	5	5	5	5	0	3	3	1
4	4	5	4	4	4	4	4	4	4	4	4	4	4	4	4	4	4	4	4	4	4	4	4	4	4	4	0	3	3	1
5	5	5	5	5	5	5	5	5	5	5	5	5	5	5	4	5	5	5	4	4	4	5	5	5	5	5	0	3	3	1
5	5	2	4	4	4	2	3	4	4	4	4	4	4	4	4	4	4	4	4	4	4	4	5	4	3	2	0	3	3	2
4	4	4	4	5	4	4	4	4	4	4	3	4	4	4	4	4	4	4	4	4	4	4	4	4	4	4	0	3	3	1
4	4	4	4	4	4	4	4	4	4	4	4	4	4	4	4	4	4	4	4	4	4	4	4	4	4	4	0	3	3	1
4	4	4	4	4	4	4	4	4	4	4	4	4	4	4	4	4	4	4	4	4	4	4	4	4	4	4	0	3	3	1
5	5	5	5	5	5	5	5	5	5	5	5	5	5	5	5	5	5	5	4	5	5	5	5	5	5	4	0	3	3	3
5	5	5	5	5	5	5	5	5	5	4	5	5	5	5	5	5	5	5	5	5	5	5	5	5	5	5	1	3	3	2
5	5	5	5	5	5	5	5	5	5	5	5	5	5	5	5	5	5	5	5	5	5	5	5	5	5	5	0	3	3	1
4	4	4	4	4	4	4	4	4	4	4	4	4	4	4	4	4	4	4	4	4	4	4	4	4	4	4	0	3	3	1
5	5	5	5	5	5	4	5	5	5	5	5	4	4	5	5	5	5	5	4	4	4	4	5	5	5	5	0	3	3	3
5	5	5	5	5	5	5	5	5	5	5	5	5	5	5	5	5	5	5	5	5	5	5	5	5	5	5	1	3	3	1
4	4	4	4	4	4	4	4	4	4	4	4	4	4	4	4	5	5	5	4	5	5	5	4	5	5	4	1	3	3	1
5	4	4	4	4	4	4	4	4	4	4	4	4	4	4	4	5	4	4	4	4	4	4	4	4	4	4	0	3	3	2
4	4	4	4	4	4	4	4	4	4	4	4	4	4	4	4	4	4	4	4	4	4	4	4	4	4	4	0	3	3	1
5	5	5	5	5	5	5	5	5	5	5	5	5	5	5	5	5	5	5	5	5	5	5	5	5	5	5	1	3	3	1
4	4	5	4	4	5	4	4	4	4	4	4	4	4	4	4	4	4	4	4	4	4	4	4	4	4	4	0	3	3	1
4	4	4	4	4	4	4	4	4	4	4	4	4	4	4	4	4	4	4	4	4	4	4	4	4	4	4	0	3	3	1
5	4	5	5	5	5	5	5	5	5	5	5	5	5	5	5	5	5	5	5	5	4	5	5	5	4	5	1	3	3	1
5	5	5	5	5	5	5	5	5	5	5	5	5	5	4	4	4	5	4	5	4	5	4	4	5	5	5	0	3	3	2
4	4	4	4	4	4	4	4	4	4	4	4	4	4	4	4	4	4	4	4	4	4	4	4	4	4	4	0	3	3	1
4	4	4	4	4	5	4	4	4	4	4	4	4	5	5	5	5	5	4	4	5	4	5	4	3	3	3	1	3	3	1
4	4	4	4	4	4	4	4	4	4	2	4	4	4	4	4	4	4	4	4	4	4	4	4	4	4	3	0	3	3	2
4	4	4	4	4	4	4	4	4	4	4	4	4	4	4	4	3	3	4	3	4	4	4	4	4	4	4	1	3	3	2
5	4	5	4	5	5	5	5	5	5	5	5	5	5	5	4	5	4	5	5	5	5	5	5	5	4	5	0	3	3	1
4	4	4	5	5	4	5	4	5	4	4	5	5	4	4	5	5	5	5	4	4	4	4	4	4	5	4	1	3	3	1
4	4	4	4	4	4	4	4	4	4	4	4	4	4	4	4	4	4	4	4	4	4	4	4	4	4	4	0	1	1	1
5	5	1	5	5	5	4	5	5	5	5	5	5	5	5	5	5	5	5	5	5	5	5	5	5	5	5	0	3	3	2
5	4	4	4	5	5	2	4	5	4	4	4	4	4	5	5	5	5	5	5	5	4	4	4	5	4	4	0	3	3	3
4	4	4	4	4	4	4	4	4	4	4	4	4	4	4	4	4	4	4	4	4	4	4	4	4	4	4	1	2	2	1
1	1	1	1	1	1	1	1	1	1	1	1	1	1	1	1	1	1	1	1	1	1	1	1	1	1	1	1	3	3	1
4	4	4	4	4	4	4	4	4	4	4	4	4	4	4	4	4	4	4	4	4	4	4	4	4	4	4	0	3	3	3
4	4	4	4	4	4	4	4	4	4	4	4	4	4	4	4	4	4	4	4	4	4	4	4	4	4	4	0	2	2	1
5	4	4	4	4	4	4	5	4	4	4	4	4	5	5	5	5	5	4	4	4	4	4	4	3	4	4	0	3	3	1
5	4	4	4	5	4	4	4	4	4	4	4	4	4	4	4	4	4	4	4	4	4	4	4	4	4	4	1	3	3	1
4	5	4	5	4	4	5	5	5	4	4	5	4	4	4	5	5	4	4	4	5	5	4	4	4	4	5	0	3	3	1
5	5	5	5	5	5	5	5	5	5	5	5	5	5	5	5	4	4	4	5	5	5	5	5	5	5	5	0	2	2	1
4	4	4	4	4	4	4	4	4	4	4	4	4	4	4	4	4	4	4	4	4	4	4	4	4	4	4	0	3	3	3
4	4	4	4	4	4	4	4	4	4	4	4	4	4	4	4	4	4	4	4	4	4	4	4	4	4	4	0	3	3	3
5	5	4	5	4	4	5	5	5	5	5	5	5	5	4	5	4	4	4	5	5	5	5	4	5	5	5	0	3	3	2
4	4	5	4	4	4	4	4	4	4	4	4	4	4	4	4	4	5	5	5	4	4	4	3	4	4	5	1	3	3	1
5	4	4	5	4	4	4	4	4	4	4	4	4	4	5	4	4	4	4	4	4	4	4	4	4	4	4	0	3	3	1
4	4	4	4	4	4	4	4	4	4	4	4	4	4	4	4	4	4	4	4	4	4	4	4	4	4	4	1	3	3	1
5	5	5	5	5	5	5	5	5	5	5	5	5	5	5	5	5	5	5	5	5	5	5	5	5	5	5	1	3	3	2
5	5	5	5	4	5	4	5	5	5	4	4	4	5	5	4	4	4	5	5	5	5	5	5	5	5	5	0	3	3	1
4	4	4	4	5	4	4	4	4	5	4	4	4	4	4	4	4	5	4	4	4	4	4	4	4	5	5	0	3	3	1
4	4	5	5	4	4	4	5	5	4	5	4	4	5	4	5	4	4	4	5	5	5	4	4	5	5	5	0	3	3	1
4	1	4	4	4	4	4	4	4	4	4	4	4	5	5	4	5	5	5	4	4	4	4	4	4	4	4	0	3	3	2
5	4	3	4	4	3	4	4	4	4	4	3	4	4	4	4	4	4	4	4	4	4	3	4	4	4	4	1	3	3	2
4	4	4	4	4	4	4	4	4	4	4	4	4	4	4	4	4	4	4	4	4	4	4	4	4	4	4	1	3	3	1
4	4	4	4	4	4	4	4	4	4	4	4	4	4	4	4	4	4	4	4	4	4	4	4	4	4	4	0	3	3	1
5	5	5	5	5	5	5	5	5	5	5	4	4	4	5	5	4	4	5	4	4	4	4	5	5	5	4	0	3	3	3
4	4	4	4	4	4	4	4	4	4	4	4	4	4	4	4	4	4	4	4	4	4	4	4	4	4	4	1	3	3	2
5	5	5	5	5	5	5	5	5	5	5	5	5	5	4	4	4	5	5	5	4	5	5	5	5	5	4	1	3	3	2
4	4	3	4	4	4	4	4	4	4	4	4	4	4	4	4	4	4	4	4	4	4	4	4	4	4	4	1	3	3	1
5	4	4	4	4	5	5	4	5	5	5	4	5	4	5	5	5	5	5	4	4	4	4	4	4	4	4	0	3	3	1
4	4	2	5	4	4	2	4	4	4	4	4	4	4	4	4	4	4	4	5	5	4	4	4	4	4	4	0	3	3	2
4	4	4	4	4	4	4	4	4	4	4	4	4	4	4	4	4	4	4	4	4	4	4	4	4	4	4	0	3	3	2
5	4	4	4	4	4	4	4	4	4	4	4	4	5	4	4	5	4	4	5	5	4	4	4	4	4	4	1	3	3	1
4	4	4	4	4	4	4	4	4	4	4	4	4	4	4	4	4	4	4	4	4	4	4	4	4	4	4	0	3	3	1
4	4	4	4	4	4	4	4	4	4	4	4	4	4	4	4	4	3	4	4	4	4	4	4	4	4	4	0	3	3	1
3	2	1	2	4	4	4	3	3	2	2	4	4	4	4	4	4	4	4	4	4	4	4	4	4	4	4	0	2	2	1
4	4	4	4	4	4	4	4	4	4	4	4	4	4	4	4	4	4	4	4	4	4	4	4	4	4	4	0	2	2	1
4	4	4	4	4	4	2	4	4	4	4	4	4	4	4	3	4	4	4	4	4	4	4	4	4	4	4	0	3	3	1
4	4	3	4	4	3	3	4	3	4	4	4	4	4	5	4	4	4	4	4	4	4	4	4	4	4	4	1	3	3	1
5	4	4	5	4	2	2	4	2	2	4	5	5	5	5	5	5	5	5	5	4	5	4	5	5	4	5	1	3	3	2
5	5	5	5	5	5	5	5	5	5	5	5	5	5	5	5	5	5	5	5	5	5	5	5	5	5	5	1	3	3	1
4	5	2	4	5	4	4	4	4	4	4	5	4	4	4	4	4	4	4	4	4	4	4	4	4	4	4	0	3	3	2
4	4	4	4	4	4	4	4	4	4	4	4	4	4	4	4	4	4	4	4	4	4	4	4	4	4	4	1	3	3	1
4	4	4	4	4	4	4	4	4	4	4	4	4	4	4	4	4	4	4	4	4	4	4	4	4	4	4	1	3	3	1
1	1	1	1	1	1	1	1	1	1	1	1	1	1	1	1	1	1	1	1	1	1	1	1	1	1	1	1	3	3	1
5	5	5	5	5	5	5	5	5	5	4	4	4	4	4	4	5	4	4	4	4	4	4	4	5	4	4	1	3	3	1
4	4	4	4	4	4	4	4	4	4	4	4	4	4	4	4	4	4	4	4	4	4	4	4	4	4	4	0	3	3	1
4	4	4	4	4	4	4	4	4	4	4	4	4	4	4	4	4	4	4	4	4	4	4	4	4	4	4	0	3	3	1
5	4	2	5	4	4	3	4	4	4	4	4	4	5	4	4	3	4	4	4	4	4	5	4	4	5	4	0	3	3	2
4	4	4	4	4	4	4	5	5	5	4	4	4	4	4	4	4	4	4	4	4	4	4	4	4	4	4	0	3	3	1
4	4	4	4	4	4	4	4	4	4	4	4	4	4	4	4	4	4	4	4	4	4	4	4	4	4	4	1	3	3	1
4	4	4	4	4	4	4	4	4	4	4	4	4	4	4	4	4	4	4	4	4	4	4	4	4	4	4	1	3	3	1
5	5	5	5	5	5	5	5	5	5	5	5	5	5	5	5	5	5	5	5	5	5	5	5	5	5	5	0	3	3	2
4	4	5	5	4	4	4	4	4	4	4	4	4	4	4	4	4	4	4	4	4	4	4	4	4	4	4	0	3	3	1
4	4	4	4	4	4	4	5	4	4	4	4	4	4	4	4	5	4	5	4	4	4	4	4	4	4	4	1	3	3	1
3	4	4	3	4	4	4	4	4	4	4	4	4	4	4	4	4	4	4	4	4	4	4	4	4	4	4	1	3	3	1
2	4	4	4	5	5	5	4	5	4	4	4	4	4	4	4	4	4	4	4	4	4	4	4	4	4	4	1	3	3	1
1	1	1	1	1	5	5	5	5	5	5	4	4	5	5	4	4	5	5	4	5	4	4	4	5	4	1	0	3	3	1
5	5	5	5	5	5	5	5	5	5	5	5	5	5	4	4	5	5	5	5	5	5	5	5	5	5	5	1	3	3	1
5	5	5	5	5	5	5	5	5	4	5	5	5	5	5	5	5	5	5	5	4	5	5	5	4	5	5	0	3	3	1
5	4	3	5	5	5	4	4	5	4	4	4	4	4	4	4	4	4	4	4	4	4	4	4	4	4	3	0	3	3	3
4	4	4	4	4	4	4	4	5	5	5	5	5	5	5	4	4	4	3	5	4	4	4	4	4	4	4	0	2	2	1
4	4	4	4	4	4	4	4	4	4	4	4	4	4	4	4	4	4	4	4	4	4	4	4	4	4	4	1	3	3	1
5	4	4	5	4	5	5	4	5	5	5	4	4	4	4	5	4	5	5	4	4	4	4	4	4	4	4	0	3	3	2
5	5	5	5	5	5	5	5	5	5	5	5	5	5	5	5	5	4	4	5	5	5	5	5	5	5	4	0	3	3	1
4	4	4	4	4	4	4	4	4	4	4	4	4	4	4	4	4	4	4	4	4	4	4	4	4	4	4	0	3	3	1
4	4	4	4	4	4	4	4	4	4	4	4	4	4	4	4	4	4	4	4	4	4	4	4	4	4	4	1	3	3	2
1	4	4	4	5	5	4	4	5	5	4	4	5	4	4	5	4	5	4	4	5	5	4	4	4	4	4	1	3	3	1
5	4	4	4	4	4	4	4	4	4	3	4	4	4	4	4	5	5	3	4	4	5	4	4	4	4	3	1	3	3	2
4	4	4	4	4	4	4	4	5	5	4	4	4	4	4	4	4	4	4	4	4	4	4	4	4	4	4	0	3	3	1
1	4	4	4	4	1	4	4	4	4	4	4	4	4	4	4	4	4	4	4	4	4	4	4	4	4	4	0	3	3	1
5	4	4	5	4	4	5	4	4	4	4	4	3	3	3	3	4	3	3	4	4	3	4	5	4	5	5	1	3	3	3
4	4	4	1	4	1	4	4	4	1	4	4	4	4	4	4	4	1	1	1	1	4	4	4	1	1	1	0	3	3	1
5	4	5	5	5	4	4	5	4	5	5	5	4	4	4	5	4	5	4	4	4	5	5	4	5	4	5	1	3	3	1
4	3	4	5	5	5	4	4	5	4	4	4	3	4	5	4	4	4	4	5	4	5	4	4	4	5	4	0	3	3	1
4	4	4	4	4	4	4	4	5	4	4	4	4	4	4	4	4	4	4	4	4	4	4	4	4	4	4	0	3	3	1
5	4	5	4	5	4	4	5	4	5	5	5	4	4	4	5	5	4	4	5	4	5	4	5	5	4	4	1	2	2	1
4	4	3	4	4	3	2	4	4	4	4	4	4	4	4	4	4	4	4	5	5	5	5	5	5	5	4	1	2	2	1
1	1	1	1	1	1	1	1	1	1	1	1	1	1	1	1	1	1	1	1	1	1	1	1	1	1	1	0	3	3	2
4	4	4	5	5	4	4	4	4	4	4	3	4	4	4	4	4	4	4	5	4	4	4	4	4	4	4	0	3	3	2
4	4	4	4	4	3	4	4	4	4	4	4	4	4	4	4	4	4	4	4	4	4	4	4	4	4	4	0	3	3	1
4	3	4	4	4	4	4	4	4	4	4	4	4	4	4	4	4	4	4	4	4	4	4	4	4	4	4	1	3	3	1
5	5	5	5	5	5	5	5	5	5	5	5	5	5	5	5	5	5	5	5	5	5	5	5	5	5	5	1	3	3	1
5	5	5	5	5	5	5	5	5	5	5	5	5	5	5	5	5	5	5	5	5	5	5	5	5	5	5	0	3	3	1
4	4	4	4	4	4	3	4	4	4	4	4	4	4	4	4	4	4	4	4	4	4	4	4	4	4	4	0	2	2	1
5	5	5	5	5	5	5	5	5	5	5	5	5	5	5	5	5	5	5	5	5	5	5	5	5	5	5	1	3	3	1
1	1	4	4	4	4	4	4	4	4	4	4	5	4	4	4	4	4	4	4	3	4	4	4	4	4	4	0	3	3	1
5	5	5	5	5	5	5	5	5	5	5	5	5	5	5	5	5	5	5	5	5	5	5	5	5	5	5	0	3	3	1
4	4	4	4	4	4	4	4	4	4	4	4	4	4	4	4	4	4	4	4	4	4	4	4	4	4	4	0	3	3	1
4	4	4	4	4	4	4	4	4	4	4	4	4	4	4	4	4	4	4	4	4	4	4	4	4	4	4	0	3	3	1
5	5	5	5	4	4	4	4	4	4	4	5	4	4	4	4	4	4	4	4	4	4	4	4	4	4	4	0	3	3	1
5	5	5	5	5	4	5	5	5	5	5	5	5	5	5	5	5	5	5	5	5	5	5	5	5	5	5	0	3	3	2
4	4	4	5	4	4	4	5	4	5	5	4	5	5	4	5	5	5	5	4	4	4	4	4	4	4	4	0	3	3	2
5	4	4	4	4	4	4	4	4	4	4	4	4	4	4	4	4	4	4	4	4	4	4	4	4	4	4	0	2	2	1
4	4	3	4	4	3	3	3	4	4	3	3	4	4	4	4	4	4	4	4	4	4	4	4	4	4	4	1	3	3	2
4	4	4	4	4	4	4	4	4	4	4	4	4	4	4	4	4	4	4	4	4	4	4	4	5	5	4	0	3	3	1
4	4	4	4	4	4	4	4	4	4	4	4	4	4	4	4	4	4	4	4	4	4	4	4	4	4	4	0	3	3	1
4	4	4	4	4	4	4	4	4	4	4	4	4	4	4	4	4	4	4	4	4	4	4	4	4	4	4	0	3	3	1
4	4	4	4	4	4	4	4	4	4	4	4	4	4	4	4	4	4	4	4	4	4	4	4	4	4	4	0	3	3	1
4	4	4	4	4	4	4	4	4	4	4	4	4	4	4	4	4	4	4	4	4	4	4	4	4	4	4	0	3	3	3
4	4	3	4	4	4	4	4	4	4	4	5	4	4	5	4	4	5	4	5	5	5	4	4	4	4	4	1	3	3	1
4	4	4	4	4	4	4	4	4	4	4	4	4	4	4	4	4	4	4	4	4	4	5	4	4	4	4	0	2	2	1
4	4	4	4	4	4	4	4	4	4	4	4	4	4	4	4	3	4	4	4	4	4	4	4	4	4	4	1	3	3	1
4	4	4	4	4	4	4	4	4	4	4	4	4	4	4	4	4	4	4	4	4	4	4	4	4	4	4	1	3	3	1
1	1	1	1	1	1	1	1	1	1	1	1	1	1	1	1	1	1	1	1	1	1	1	1	1	1	1	0	3	3	1
4	4	4	4	4	4	4	4	4	4	4	4	4	4	4	4	4	4	4	4	4	4	4	4	4	4	4	0	3	3	1
5	5	5	5	5	5	5	5	5	5	4	5	5	5	5	5	5	5	5	5	5	5	5	5	5	5	5	0	2	2	1
4	4	4	5	4	5	5	4	5	5	5	5	4	4	4	4	5	4	4	4	4	4	4	4	4	4	4	1	3	3	1
5	5	4	5	5	5	4	5	5	5	5	5	5	5	5	4	4	4	4	4	4	4	4	4	4	4	4	0	3	3	2
4	4	4	4	4	4	4	4	4	4	4	4	4	4	4	4	4	4	4	4	4	4	4	4	4	4	4	0	3	3	1
4	4	4	4	4	4	4	4	4	4	4	4	4	4	4	4	4	4	4	4	4	4	4	4	4	4	4	0	3	3	1
4	4	4	4	4	4	4	4	4	4	4	4	4	4	4	4	4	4	4	4	4	4	4	4	4	4	4	0	3	3	3
4	4	4	4	4	4	4	4	4	4	4	4	4	4	4	4	4	4	4	4	4	4	4	4	4	4	4	0	3	3	1
5	4	4	4	4	4	4	4	4	4	4	4	3	4	4	4	4	4	4	4	4	4	4	4	4	4	4	0	2	2	1
5	5	4	4	4	4	4	4	4	4	4	4	4	4	4	4	4	4	4	4	4	4	4	4	4	4	4	1	3	3	1
5	5	4	5	4	4	4	5	4	4	4	4	4	4	4	4	4	4	4	4	4	4	4	4	4	4	4	0	3	3	3
4	4	4	4	4	4	4	4	4	4	4	4	4	4	4	4	4	4	4	4	4	4	4	4	4	4	4	0	3	3	1
4	4	4	4	4	4	4	4	4	4	4	4	4	4	4	4	4	4	4	4	4	4	4	4	4	4	4	0	3	3	1
4	4	4	4	4	4	4	4	4	4	4	4	4	4	4	4	4	4	4	4	4	4	4	4	4	4	4	1	3	3	1
1	1	1	1	1	1	1	1	1	1	1	1	1	1	1	1	1	1	1	1	1	1	1	1	1	1	1	0	3	3	1
5	5	4	4	4	4	3	4	4	4	4	4	4	4	4	4	4	4	4	4	4	4	4	4	4	4	4	1	1	1	1
2	4	4	4	4	4	4	4	4	4	4	4	4	4	4	4	4	4	4	4	4	4	4	4	4	4	4	0	3	3	1
4	4	2	4	2	2	2	2	4	4	4	4	4	4	4	4	4	4	4	4	4	4	4	4	4	3	4	0	3	3	2
4	4	4	5	4	4	5	4	4	4	4	4	4	4	5	5	5	4	4	4	4	4	4	4	4	4	5	0	3	3	1
4	2	4	4	4	4	4	4	4	4	4	4	4	4	4	4	4	4	4	4	4	4	4	4	4	4	4	0	3	3	1
4	4	4	4	5	4	4	4	4	4	4	3	4	4	4	4	4	3	3	4	4	4	4	4	4	4	4	0	3	3	2
5	5	5	5	5	5	5	5	5	5	5	5	5	5	5	5	5	5	5	5	4	4	4	5	5	4	4	1	3	3	2
4	4	4	4	5	3	3	4	4	4	4	2	4	4	4	4	4	5	4	4	3	4	4	3	3	3	3	0	3	3	2
4	4	4	1	5	4	5	4	4	4	5	4	4	4	4	4	5	4	4	4	4	4	4	4	4	4	4	1	3	3	1
5	4	4	4	4	4	4	5	5	5	5	5	5	5	5	4	4	4	4	4	4	4	4	4	4	4	4	0	1	1	1
4	4	4	4	4	4	4	4	4	4	4	4	4	4	4	4	4	4	4	4	4	4	4	4	4	4	4	1	3	3	2
5	4	5	4	5	4	4	4	4	4	4	4	4	4	4	4	4	4	4	4	4	4	4	4	4	4	4	1	3	3	1
1	4	1	1	1	1	1	1	1	1	1	1	1	1	1	1	1	1	1	1	1	1	1	1	1	1	1	1	3	3	3
4	4	4	4	4	5	5	5	4	5	5	4	4	4	4	5	5	5	5	4	4	5	5	4	4	3	4	0	3	3	1
5	4	5	4	4	4	4	4	4	5	4	4	4	4	4	4	4	4	4	5	4	4	4	4	5	4	4	1	3	3	1
5	4	5	5	5	5	5	5	5	5	5	5	4	4	4	4	4	4	4	4	4	4	4	4	4	4	4	0	3	3	1
4	4	4	4	3	4	4	4	4	4	4	4	4	4	4	4	5	4	4	4	4	4	4	4	4	4	4	1	3	3	1
4	4	4	4	4	4	4	4	4	4	4	4	4	4	4	4	4	4	4	4	4	4	4	4	4	4	3	1	3	3	1
4	4	4	4	4	4	4	4	4	4	4	4	4	4	4	4	4	4	4	4	4	4	4	4	4	4	4	0	3	3	1
4	4	5	5	4	5	4	4	5	5	4	4	4	4	4	5	5	4	5	4	4	4	4	4	4	4	4	0	3	3	1
4	4	4	5	5	4	4	5	4	5	4	4	4	4	4	4	4	4	4	4	4	4	4	4	4	4	4	0	3	3	1
5	5	5	5	5	5	5	5	5	5	5	5	5	5	5	5	5	5	5	5	5	5	5	5	5	5	5	0	3	3	1
4	4	4	4	4	4	4	4	5	5	5	5	5	5	5	5	5	5	5	5	5	5	5	4	4	4	4	1	1	1	1
5	4	4	4	4	4	4	4	4	4	4	4	4	4	4	4	4	4	4	4	4	4	4	4	4	4	4	0	3	3	3
4	4	4	4	4	4	4	4	4	4	4	4	4	4	4	4	4	4	4	4	4	4	4	4	4	4	4	1	3	3	1
4	4	4	4	4	4	4	4	4	4	4	4	4	4	4	4	4	5	5	4	4	4	4	5	4	4	4	0	3	3	1
4	4	4	4	4	4	4	4	4	4	4	4	4	4	4	4	4	4	4	4	4	4	4	4	4	4	4	0	3	3	1
4	4	4	4	4	4	4	4	4	4	4	4	4	4	4	4	4	4	4	4	4	4	4	4	4	4	4	0	3	3	3
4	5	4	5	4	4	4	4	5	5	5	5	5	5	5	5	5	4	4	4	4	4	4	4	4	5	4	0	3	3	1
4	4	4	4	4	4	4	4	4	4	4	4	4	4	4	4	4	4	4	4	4	4	4	4	4	4	4	1	2	2	1
4	4	4	5	4	5	4	4	5	4	4	5	4	4	4	4	4	4	4	4	4	4	4	5	3	4	4	1	2	2	1
1	1	4	5	5	5	5	5	5	5	5	4	5	5	5	5	5	5	5	5	5	5	5	5	5	5	5	1	3	3	2
5	5	5	5	5	4	4	5	5	5	5	5	5	5	4	5	5	5	5	5	5	5	5	5	5	5	5	0	3	3	1
4	4	4	4	4	4	2	4	4	4	3	4	4	4	4	4	4	4	4	4	3	4	3	4	4	4	2	0	1	1	1
5	5	4	5	4	5	4	4	4	4	4	4	4	4	4	4	4	4	4	4	4	4	4	4	4	4	4	0	3	3	1
5	5	4	4	4	4	4	4	4	4	4	4	4	4	4	4	4	4	4	4	4	4	4	4	4	4	4	1	3	3	1
3	2	4	4	4	4	4	4	4	4	4	4	4	4	4	4	4	4	4	4	4	4	4	4	4	4	4	1	3	3	2
4	4	4	4	4	4	4	4	4	4	4	4	4	4	4	4	4	4	4	4	4	4	4	4	4	4	4	1	3	3	2
5	5	5	5	5	5	5	5	5	5	5	5	5	5	5	5	5	5	5	5	5	5	5	5	5	5	5	0	3	3	1
4	4	4	4	4	4	4	4	4	4	4	4	4	4	4	4	4	4	4	4	4	4	4	4	4	4	4	1	3	3	1
4	4	4	4	4	4	4	4	4	4	4	4	3	4	4	4	4	4	4	4	4	4	4	4	4	4	4	1	3	3	1
5	4	4	4	4	4	4	4	4	4	4	5	5	5	5	4	5	5	4	4	4	4	4	4	4	4	4	1	3	3	2
5	5	5	5	5	5	5	5	5	5	5	5	5	5	5	5	5	5	5	5	5	5	5	5	5	5	5	0	3	3	1
5	5	4	4	5	4	4	4	4	5	4	4	4	4	4	5	4	4	5	5	4	5	4	4	4	5	4	1	3	3	1
4	4	4	4	4	4	4	4	4	4	4	4	4	4	4	4	4	4	4	4	4	4	4	4	4	4	4	0	3	3	1
4	4	4	4	4	4	4	4	4	4	4	4	4	4	4	4	4	4	4	4	4	4	4	4	4	4	4	0	3	3	1
4	4	4	4	4	4	4	4	4	4	4	4	4	4	4	4	4	4	4	4	4	4	4	4	4	4	4	0	3	3	1
5	5	4	4	5	5	5	5	5	5	5	4	4	4	5	5	5	4	4	5	4	5	4	5	4	5	5	1	3	3	1
4	4	4	4	4	4	4	4	4	4	4	4	4	4	4	4	4	4	4	4	4	4	4	4	4	4	4	0	3	3	1
5	4	4	4	4	4	4	4	4	4	4	4	4	4	4	4	4	4	4	4	4	4	4	4	4	4	4	0	3	3	1
5	5	5	5	5	4	5	5	5	5	5	5	5	5	5	5	5	5	5	5	5	5	5	5	5	5	5	0	3	3	1
4	4	4	4	4	4	4	4	4	4	4	4	4	4	4	4	4	4	4	4	4	4	4	4	4	4	4	0	1	1	1
5	4	4	5	5	5	4	5	5	5	5	4	4	5	5	5	5	5	5	5	5	5	5	4	4	5	4	1	3	3	2
5	5	5	5	5	5	5	5	5	5	5	5	5	4	4	4	5	5	5	5	5	4	4	4	4	4	4	0	3	3	1
5	5	5	5	5	5	5	5	5	5	5	5	5	5	5	5	5	5	5	5	5	5	5	5	5	5	5	0	3	3	1
5	4	5	4	5	3	2	4	5	5	5	3	5	4	4	5	5	5	5	5	5	5	5	5	5	5	5	1	2	2	1
4	4	4	4	4	2	3	4	4	4	4	3	4	4	4	4	4	4	4	4	4	4	4	4	4	4	4	0	3	3	1
5	5	5	5	5	5	5	5	5	5	5	5	5	5	5	4	5	5	5	5	5	5	5	5	5	5	5	0	2	2	1
5	4	4	5	5	4	4	4	5	5	5	4	4	4	4	4	5	5	5	4	4	4	5	4	4	4	4	0	3	3	3
4	4	4	4	4	4	4	4	4	4	4	4	4	4	4	4	4	4	4	4	4	4	4	4	4	4	4	0	3	3	2
5	5	5	5	5	5	5	5	5	5	5	5	5	5	5	5	5	5	5	5	5	5	5	5	5	5	4	0	3	3	1
5	4	4	4	5	5	4	4	5	5	4	4	5	4	4	5	4	4	5	5	5	4	5	5	5	5	5	0	3	3	1
4	4	5	4	4	5	5	4	5	5	5	4	4	4	4	4	4	4	4	4	4	4	4	4	4	4	4	1	3	3	1
2	2	2	2	2	2	2	2	1	1	2	2	2	2	2	2	2	2	3	2	2	3	3	2	2	2	3	0	2	2	1
4	4	4	4	4	4	4	4	4	4	4	4	4	4	4	4	4	4	4	4	4	4	4	4	4	4	4	1	3	3	1
5	5	5	4	5	5	5	5	4	5	5	4	5	5	5	4	4	5	4	5	5	5	4	5	5	5	5	1	3	3	1
5	4	4	4	4	4	4	4	5	4	4	4	4	4	5	5	4	4	4	4	4	4	4	4	4	4	4	0	3	3	1
5	4	5	4	4	4	5	5	5	5	4	5	5	5	5	4	4	4	4	4	4	4	4	4	4	4	4	0	3	3	1
5	5	5	5	5	5	5	5	5	5	5	5	5	5	5	5	5	5	5	5	5	5	5	5	5	5	5	0	3	3	1
5	5	5	5	5	5	4	5	5	5	4	5	5	5	5	4	4	5	4	4	4	4	4	4	4	4	4	0	3	3	2
4	4	4	4	4	2	2	4	4	4	4	4	4	4	4	4	4	4	4	4	4	4	4	4	4	4	4	0	3	3	1
4	5	4	4	4	4	4	4	4	4	4	4	4	4	4	4	4	4	4	3	4	3	4	4	4	4	4	0	3	3	1
5	5	5	5	5	5	5	5	5	5	5	4	4	4	5	5	5	5	5	5	5	5	5	5	5	5	5	1	1	1	1
4	4	4	4	4	4	4	4	4	4	4	4	4	4	4	4	4	4	4	4	4	4	4	4	4	4	4	0	3	3	1
4	4	4	5	5	4	5	4	4	5	5	5	5	5	4	4	4	4	4	4	4	5	5	4	4	5	5	0	3	3	2
4	4	4	4	4	4	4	4	4	4	4	4	4	4	4	4	4	4	4	4	4	4	4	4	4	4	4	0	2	2	1
5	5	5	5	5	5	5	5	5	5	5	5	5	5	5	5	5	5	5	5	5	5	5	5	5	5	5	0	1	1	1
5	5	4	5	5	5	5	5	5	5	5	5	5	5	5	5	5	5	5	5	4	5	5	5	5	5	4	1	3	3	1
5	4	4	5	4	4	5	5	5	5	5	5	5	5	5	5	5	5	5	5	5	5	5	5	5	5	5	1	3	3	1
5	5	5	5	5	5	5	5	5	5	5	5	5	5	5	5	5	5	5	5	5	5	5	5	5	5	5	1	2	2	1
4	4	4	4	4	4	4	4	4	4	4	4	4	4	4	4	4	4	4	4	4	4	4	4	4	4	4	0	3	3	1
5	5	5	5	5	5	5	5	5	5	5	5	5	5	5	5	5	5	5	5	5	5	5	5	5	5	5	0	3	3	1
4	4	4	4	4	4	4	4	5	5	5	5	5	4	5	5	5	5	5	4	4	4	4	4	4	4	5	0	1	1	1
4	4	4	4	4	4	4	4	4	4	4	4	4	4	4	4	4	4	4	4	4	4	3	4	4	3	3	0	3	3	2
5	4	4	3	3	4	4	4	4	4	4	5	4	4	4	4	4	4	4	4	4	4	4	4	3	3	3	0	3	3	2
4	5	5	5	5	5	5	5	5	5	5	5	5	5	5	5	5	5	5	4	4	4	4	4	4	5	4	0	3	3	1
5	5	5	5	5	5	5	5	5	5	5	5	5	5	5	5	5	5	5	5	5	5	5	5	5	5	5	0	1	1	1
4	4	4	4	4	4	4	4	4	4	4	4	4	4	4	4	4	4	4	4	4	4	4	4	4	4	4	0	3	3	1
5	5	5	5	5	5	5	5	5	5	5	5	5	5	5	5	5	5	5	5	5	5	5	5	4	4	4	0	3	3	1
5	2	4	4	4	4	4	4	4	4	4	4	4	4	4	4	4	4	4	4	4	4	4	4	4	4	4	0	3	3	2
5	5	5	4	4	4	5	5	5	5	5	4	4	5	4	4	4	4	4	4	4	5	4	4	4	4	4	1	3	3	1
5	5	5	5	5	5	4	4	4	4	4	4	4	4	4	4	4	4	4	4	4	4	4	4	4	4	4	0	3	3	1
5	4	4	4	4	4	4	4	4	4	5	4	4	4	4	4	4	4	4	4	4	4	4	4	4	4	4	1	3	3	1
5	5	4	4	5	4	5	5	5	5	4	4	4	5	4	4	4	5	5	5	5	4	5	5	5	5	5	0	2	2	1
4	4	4	4	4	4	4	5	5	5	5	4	4	4	4	4	4	4	4	4	4	4	4	4	4	4	4	0	3	3	1
4	4	4	4	4	4	2	4	4	4	4	4	4	4	4	4	4	4	4	4	4	4	2	4	4	4	4	0	3	3	3
5	5	4	4	5	4	4	4	4	5	4	4	4	5	4	2	3	4	4	4	4	3	4	4	5	4	4	1	3	3	1
4	4	4	4	4	4	3	4	4	4	4	5	4	4	5	4	4	4	4	5	4	4	4	4	4	4	4	0	3	3	1
4	4	4	4	4	4	4	4	4	4	4	4	4	4	4	3	4	4	4	4	4	4	4	4	4	4	4	0	3	3	1
4	4	4	4	4	4	4	4	4	4	4	4	4	4	4	4	4	4	4	4	4	4	4	4	4	4	4	0	3	3	1
4	4	4	4	4	4	4	4	4	4	4	4	4	4	4	4	4	4	4	4	4	4	4	4	4	4	4	0	1	1	1
5	5	5	5	5	5	5	5	5	5	5	4	5	5	5	5	5	5	5	5	5	5	5	5	5	5	5	0	3	3	1
1	1	1	1	1	1	1	1	1	1	1	1	1	1	1	1	1	1	1	1	1	1	1	1	1	1	1	0	3	3	1
5	5	4	5	5	5	5	5	5	5	5	4	5	5	5	5	5	5	5	5	4	4	4	5	4	4	4	0	3	3	2
4	4	5	1	4	4	4	4	4	4	4	4	4	4	5	4	4	4	4	4	4	4	4	4	4	4	4	0	3	3	1
4	4	4	4	4	4	4	4	4	4	4	4	4	4	4	4	4	4	4	4	4	4	4	4	4	4	4	0	3	3	2
4	4	4	4	4	4	4	4	4	4	4	4	4	4	4	4	4	4	4	4	4	4	4	4	4	4	4	0	3	3	1
5	5	4	5	5	4	3	5	4	4	5	4	5	5	5	5	5	5	4	4	4	5	4	4	5	5	4	1	3	3	1
4	4	4	4	4	4	4	4	4	4	4	4	4	5	4	4	4	4	4	4	4	4	4	5	4	4	4	1	3	3	1
4	4	4	4	4	2	4	4	4	4	4	4	4	4	4	4	4	4	4	4	4	4	4	4	4	4	4	1	3	3	1
5	4	4	5	5	5	4	5	5	4	4	4	4	4	4	4	4	4	4	4	5	4	4	4	4	4	4	1	3	3	1
4	4	4	4	4	2	4	4	4	4	4	4	4	4	4	4	4	4	4	4	4	4	4	4	4	4	4	0	1	1	1
1	1	1	1	1	4	4	4	4	4	4	4	4	4	4	4	4	4	4	4	4	4	4	4	4	4	4	0	1	1	1
5	5	5	5	5	5	5	5	5	5	5	5	5	5	5	5	5	5	5	5	5	5	5	5	5	5	5	1	3	3	1
5	4	4	5	5	5	4	5	5	4	5	3	4	5	5	5	5	5	5	5	4	5	4	5	5	5	4	1	3	3	2
4	4	4	4	4	4	4	4	4	4	4	4	4	4	4	4	4	5	4	4	4	4	4	4	4	4	4	0	3	3	1
4	4	4	4	4	4	4	4	4	4	4	4	4	4	4	4	4	4	4	4	4	4	4	4	4	4	4	0	1	1	1
5	5	5	5	5	5	5	5	5	5	4	4	4	4	5	5	5	4	5	5	5	5	5	5	5	5	4	1	3	3	1
5	4	5	5	5	5	5	5	5	4	5	5	4	4	5	5	5	5	5	5	5	5	5	5	5	5	4	0	3	3	1
4	4	4	4	4	5	5	5	5	5	5	5	5	5	5	5	5	5	5	5	5	5	5	5	5	5	5	0	3	3	2
4	4	4	4	4	4	4	4	4	4	4	4	4	4	4	4	4	4	4	4	4	4	4	4	4	4	4	0	3	3	1
1	4	1	1	1	1	4	4	4	1	1	4	4	4	4	1	1	4	4	4	1	5	4	4	4	4	4	0	3	3	3
4	4	4	4	4	4	4	5	5	4	4	4	3	5	4	4	4	4	4	4	4	4	4	4	4	4	4	1	3	3	1
1	1	5	5	5	5	5	5	5	5	5	5	5	5	5	5	5	5	5	5	5	5	5	5	5	5	5	0	3	3	2
4	4	4	5	4	5	5	5	5	5	5	5	5	5	5	4	4	3	4	4	4	4	4	4	4	4	4	1	3	3	2
5	5	5	5	5	5	5	5	5	5	5	5	5	5	5	5	5	5	5	5	5	5	5	5	5	5	5	0	3	3	1
1	1	1	1	1	1	1	1	1	1	1	1	1	1	1	1	1	1	1	1	1	1	1	1	1	1	1	1	1	1	1
4	4	5	4	5	4	4	4	5	5	5	4	5	5	5	5	5	5	4	5	5	5	5	5	5	5	5	0	3	3	1
4	4	4	4	4	4	4	4	4	4	4	4	4	4	4	4	3	4	4	4	4	4	4	4	4	4	4	0	3	3	1
5	5	5	5	5	4	5	5	5	5	5	4	4	5	4	4	4	4	4	4	5	4	4	5	5	5	4	0	2	2	1
5	4	4	4	5	5	5	5	5	4	4	4	4	4	4	4	4	3	3	4	4	4	4	4	4	4	4	0	3	3	1
5	5	5	5	5	5	3	4	4	4	4	4	4	4	4	4	4	4	4	4	4	4	5	4	5	5	5	1	3	3	2
1	4	4	4	4	4	4	4	4	4	4	4	4	4	4	4	4	4	4	4	4	4	4	4	4	4	4	0	3	3	1
4	4	5	4	4	4	4	4	4	4	4	4	4	4	4	4	4	4	4	4	4	4	4	4	4	4	4	0	3	3	1
5	5	5	5	5	5	5	5	5	5	5	5	5	5	5	5	5	5	5	5	5	5	5	5	5	5	5	0	3	3	1
5	5	5	5	5	5	5	5	5	5	5	5	5	5	5	5	5	5	5	5	5	5	5	5	5	5	5	0	3	3	1
4	4	4	4	4	4	4	4	4	4	4	4	4	4	4	4	4	4	4	4	4	4	4	4	4	4	4	0	3	3	1
4	4	4	4	4	4	4	4	4	4	4	4	4	4	4	4	4	4	4	4	4	4	4	4	4	4	4	1	3	3	1
1	1	1	1	1	1	1	1	1	1	1	1	1	1	1	1	1	1	1	1	1	1	1	1	1	1	1	1	3	3	1
5	4	4	4	3	4	4	4	4	4	4	4	3	4	4	4	4	4	4	4	4	4	4	4	2	4	4	0	2	2	1
5	5	5	4	4	5	5	5	4	5	5	4	5	5	5	5	5	5	5	5	5	4	4	5	5	4	4	0	3	3	1
5	5	4	5	5	4	5	4	5	5	4	5	5	5	4	5	5	5	5	5	5	5	5	5	5	5	5	0	3	3	1
4	4	4	5	4	4	4	4	4	4	4	3	4	4	4	4	4	4	4	4	4	4	4	4	4	4	4	0	3	3	1
4	4	4	4	4	4	4	4	4	4	4	4	4	4	4	4	4	4	4	4	4	4	4	4	4	4	4	0	3	3	1
4	4	2	4	2	2	2	4	4	4	4	4	4	4	4	4	4	4	4	4	4	4	4	4	4	4	3	1	3	3	2
1	1	1	1	1	1	1	1	1	1	1	1	1	1	5	2	1	1	1	1	1	1	1	1	1	1	1	1	1	1	1
4	4	4	4	4	4	2	4	4	4	4	4	4	4	4	4	4	4	4	5	4	4	4	4	4	4	4	1	3	3	2
5	4	4	4	4	5	4	4	4	4	3	5	5	4	4	4	5	4	4	4	4	5	4	4	3	3	3	1	3	3	2
4	4	4	4	4	4	4	4	4	4	4	4	4	4	4	4	4	4	4	4	4	4	4	4	4	4	4	0	3	3	1
5	4	5	5	5	4	5	5	5	5	5	5	4	4	4	4	4	4	4	5	4	4	4	4	4	4	4	0	1	1	1
1	1	1	1	1	1	1	1	1	1	1	1	1	1	1	1	1	1	1	1	1	1	1	1	1	1	1	0	3	3	1
4	4	3	4	5	4	3	4	4	5	4	3	4	4	4	4	4	4	4	4	2	4	4	4	4	4	4	0	3	3	2
5	5	5	5	5	5	5	5	5	4	5	5	5	5	5	5	5	5	5	5	5	5	5	5	5	5	5	0	2	2	1
1	1	1	1	1	1	1	1	1	1	1	1	1	1	1	1	1	1	1	1	1	1	1	1	1	1	1	1	3	3	1
4	4	4	4	4	4	4	4	4	4	4	4	4	4	4	4	4	4	4	4	4	4	4	4	4	4	4	1	3	3	1
5	5	5	5	5	4	4	4	4	5	4	4	4	4	4	4	4	4	4	4	4	4	4	4	4	4	4	1	3	3	1
5	4	4	4	4	4	4	4	4	4	4	4	4	4	4	4	4	4	4	4	4	4	3	4	4	3	3	1	3	3	1
5	5	5	4	4	4	4	4	4	4	4	4	4	4	4	4	4	4	4	4	5	5	5	4	4	4	4	1	3	3	1
4	4	4	4	4	4	4	4	4	4	4	4	4	4	4	4	4	4	4	4	4	4	4	4	4	4	4	0	3	3	1
1	1	1	1	1	1	1	1	1	1	1	1	1	1	1	1	1	1	1	1	1	1	1	1	1	1	1	0	3	3	2
4	4	1	4	4	4	4	4	4	4	4	4	4	4	4	4	4	4	4	4	4	4	4	4	4	4	4	0	3	3	1
4	4	4	4	4	4	4	4	4	4	4	4	4	4	4	3	4	4	4	4	4	4	4	4	4	4	4	0	3	3	1
5	5	5	5	4	5	5	5	5	5	5	5	5	5	5	5	5	5	5	4	4	4	4	4	4	4	4	0	3	3	1
4	4	4	4	4	4	4	4	4	4	4	4	4	4	4	4	4	4	4	4	4	4	4	4	4	4	4	0	3	3	1
5	5	5	5	5	5	5	5	5	5	5	5	5	5	5	5	5	5	5	5	5	5	5	5	5	5	5	0	3	3	1
4	4	4	4	4	4	4	4	4	4	4	4	4	4	4	4	4	4	4	4	4	4	4	4	4	4	3	1	3	3	2
4	5	4	5	4	5	4	4	4	4	4	4	4	4	4	4	4	4	4	4	4	4	4	4	4	4	4	0	3	3	1
4	4	4	4	4	4	4	4	4	4	4	4	4	4	4	4	4	4	4	4	4	4	4	4	4	4	4	1	3	3	1
5	4	4	5	5	4	4	4	4	4	4	5	4	4	4	4	4	5	5	5	5	5	5	5	4	4	4	0	3	3	1
5	4	4	4	4	4	5	4	5	4	4	4	4	4	4	4	4	4	4	4	5	4	4	4	4	4	5	1	3	3	1
5	4	4	4	4	4	4	4	4	4	4	4	4	4	4	4	4	4	4	4	3	4	4	3	3	3	4	0	3	3	1
4	5	4	4	5	2	4	4	5	5	5	4	4	4	4	4	5	4	4	3	3	4	4	4	4	5	5	1	3	3	1
5	5	5	5	4	4	4	4	5	5	4	4	4	4	5	4	4	4	4	4	4	4	4	4	4	4	4	0	3	3	2
5	4	4	4	4	4	4	4	4	4	4	4	5	5	4	5	5	5	5	4	5	5	5	4	5	5	5	0	3	3	1
4	4	4	4	4	4	4	4	4	4	4	4	4	4	4	4	4	4	4	4	4	4	4	4	4	4	4	0	3	3	1
5	5	5	4	5	5	4	4	4	4	5	5	5	5	5	4	5	5	4	5	4	4	5	4	4	5	4	1	2	2	1
4	4	4	4	4	4	4	4	4	4	4	4	4	4	4	4	4	4	4	4	4	4	4	4	4	4	4	1	3	3	1
5	4	4	4	4	4	4	4	4	4	4	4	4	4	4	4	4	4	4	4	4	4	4	4	4	4	4	0	3	3	1
5	5	5	5	5	5	5	5	5	5	5	5	5	5	5	5	5	5	5	5	5	5	5	5	5	5	5	0	2	2	1
5	4	4	4	4	4	4	4	4	4	4	4	4	4	4	4	4	4	4	4	4	4	4	4	4	4	4	0	3	3	1
4	4	4	4	4	4	4	4	4	4	4	4	4	4	4	4	4	4	4	4	4	4	4	4	4	4	4	0	3	3	1
4	4	4	4	4	4	4	4	4	4	4	4	4	4	4	4	4	4	4	4	5	5	5	5	5	4	5	0	3	3	1
4	4	3	4	4	4	3	5	5	3	4	3	5	4	4	5	4	5	5	4	4	4	3	4	4	4	4	1	3	3	2
4	4	4	4	4	4	4	4	4	4	4	4	4	4	4	4	4	4	4	4	4	4	4	4	4	4	4	0	3	3	1
5	5	5	5	4	4	4	4	4	5	4	4	4	4	4	4	4	4	4	4	4	4	4	4	4	4	4	1	2	2	1
4	4	4	4	4	4	4	4	4	4	4	4	4	4	4	4	4	4	4	4	4	4	4	4	4	4	4	0	3	3	1
4	5	5	4	4	4	4	5	4	4	4	4	4	4	3	4	4	5	5	4	5	5	5	4	4	4	4	1	3	3	1
3	4	5	5	5	5	5	5	5	5	4	4	4	4	5	5	4	4	5	4	5	5	5	5	5	5	5	0	3	3	1
4	4	4	4	4	4	4	4	4	4	4	4	4	4	4	2	4	4	4	4	4	4	4	4	4	4	4	0	1	1	1
4	4	4	4	4	4	4	4	4	4	4	4	4	4	4	4	4	4	4	4	4	4	4	4	4	4	4	0	3	3	1
4	4	4	4	4	4	4	4	4	4	4	4	4	4	4	4	4	4	4	4	4	4	4	4	4	4	4	0	3	3	1
4	4	4	4	4	4	4	4	4	4	4	4	4	4	4	4	4	3	4	4	4	4	4	4	4	4	4	1	3	3	2
5	5	5	5	5	5	5	4	4	4	4	4	4	4	4	4	4	4	4	4	4	4	4	4	4	4	4	1	3	3	1
4	4	4	4	4	4	4	4	4	4	4	4	4	4	4	4	4	4	4	4	4	4	4	4	4	4	4	0	2	2	1
5	5	5	5	5	5	5	5	5	5	5	5	5	5	5	5	5	5	5	5	5	5	5	5	5	5	5	1	3	3	1
4	4	4	4	4	4	4	4	4	4	4	4	4	4	4	4	4	4	4	4	4	4	4	4	4	4	4	0	3	3	1
4	4	3	4	4	3	4	3	4	4	4	4	4	4	4	4	4	4	4	4	4	4	4	4	4	4	4	0	3	3	2
5	4	4	4	4	4	4	4	4	4	4	4	4	4	4	4	4	4	4	4	4	4	4	4	4	4	4	0	3	3	1
4	4	4	4	4	4	4	4	4	4	4	4	4	4	4	4	4	4	4	4	4	4	4	4	4	4	4	0	3	3	1
1	1	1	1	1	1	4	1	1	1	1	1	1	1	1	1	1	1	1	1	1	1	1	1	1	1	1	0	2	2	1
5	5	5	5	5	5	5	5	5	5	5	5	5	5	5	5	5	5	5	5	5	5	5	5	5	5	5	0	2	2	1
5	5	5	5	5	5	5	5	5	5	5	5	5	5	5	5	5	5	5	5	5	5	5	5	5	5	5	0	3	3	1
4	4	4	4	4	4	4	4	4	4	4	4	4	4	4	4	4	4	4	4	4	4	4	4	4	4	4	1	3	3	1
5	5	4	5	4	4	4	4	4	4	4	4	4	4	4	4	4	4	4	4	4	4	4	4	4	4	4	0	3	3	1
5	4	2	4	4	4	4	4	4	4	4	4	4	4	4	4	4	4	4	4	4	4	4	4	4	4	3	0	3	3	1
5	5	4	5	5	5	4	5	5	5	5	4	5	4	4	5	5	5	5	5	4	4	4	4	4	4	4	1	3	3	2
5	5	4	5	5	5	4	5	5	5	5	4	5	4	4	5	5	5	5	5	4	4	4	5	5	4	4	1	3	3	2
5	4	5	5	5	5	5	5	5	5	5	5	5	5	5	5	5	5	5	5	5	5	5	5	5	5	5	1	3	3	1
4	4	4	4	4	4	4	4	5	5	5	4	4	4	4	4	4	4	4	4	4	4	4	4	4	4	4	0	1	1	1
5	5	5	5	5	4	4	4	5	5	5	4	4	5	5	5	5	5	5	4	4	4	4	5	5	4	4	1	3	3	2
1	1	1	1	1	1	1	1	1	1	1	1	1	1	1	1	1	1	1	1	1	1	1	1	1	1	1	0	3	3	1
4	4	4	4	4	4	4	4	4	4	4	4	4	4	4	4	4	4	4	4	4	4	4	4	4	4	4	0	3	3	1
5	5	5	5	5	4	4	4	4	4	4	4	4	4	5	4	4	5	4	4	4	4	4	4	4	4	4	1	3	3	1
5	5	5	5	5	5	5	5	5	5	5	5	5	5	5	5	5	5	5	5	5	5	5	5	5	5	5	1	3	3	1
5	5	5	5	5	5	5	5	5	5	5	5	5	5	5	5	5	5	5	5	5	5	5	5	5	5	5	1	3	3	1
4	4	2	5	4	4	3	4	4	4	4	4	4	4	4	4	4	4	5	4	4	4	4	4	4	4	3	1	3	3	2
4	4	4	4	4	4	4	4	4	4	4	4	4	4	4	4	4	4	4	4	4	4	4	4	4	4	4	1	3	3	1
4	4	4	4	4	4	4	4	4	4	4	4	4	4	4	4	4	4	4	4	4	4	4	4	4	4	4	0	3	3	1
4	4	4	4	4	4	4	4	4	4	4	4	4	4	4	4	4	4	4	4	4	4	4	4	4	4	4	0	3	3	1
5	5	4	5	5	5	5	5	5	5	5	5	5	5	5	5	5	5	5	5	5	5	5	5	5	5	4	1	3	3	1
4	4	4	4	4	4	4	4	4	4	4	3	4	4	4	4	4	4	4	4	4	4	4	4	4	4	4	0	3	3	1
4	4	4	4	4	4	4	4	4	4	4	4	4	4	4	4	4	4	4	4	4	4	4	4	4	4	4	1	3	3	1
4	4	4	4	3	4	4	4	4	4	4	4	4	4	4	4	4	4	4	4	4	4	4	4	4	4	4	0	3	3	1
1	1	4	1	1	1	1	4	1	1	1	1	1	1	1	4	4	4	1	1	1	1	1	1	4	4	4	0	2	2	1
5	5	5	4	4	4	4	4	4	4	4	4	4	4	4	4	4	4	4	4	4	4	4	4	4	4	4	0	3	3	1
5	5	5	5	5	5	5	5	5	5	5	5	5	5	5	4	5	5	5	5	5	5	5	5	5	5	5	1	3	3	1
4	4	4	4	4	4	4	4	4	4	4	4	4	4	4	4	4	4	4	4	4	4	4	4	4	4	4	0	3	3	1
4	4	4	4	4	4	4	4	4	4	4	4	4	4	4	4	4	4	4	4	4	4	4	4	4	4	4	1	3	3	2
5	4	5	5	4	5	5	5	5	5	4	4	5	5	5	5	5	5	5	5	5	5	5	5	5	5	4	1	3	3	1
5	5	4	5	5	2	4	4	4	4	4	5	5	5	4	5	5	5	5	4	5	5	5	5	5	4	5	1	3	3	1
5	5	5	5	5	5	5	5	5	5	5	5	5	5	5	5	5	5	5	5	5	5	5	5	5	5	5	0	2	2	1
5	5	5	5	5	5	5	5	5	5	4	5	5	5	5	5	5	5	5	5	4	5	5	5	5	5	5	0	3	3	2
5	5	5	5	5	5	5	5	5	5	5	5	5	5	5	5	5	5	5	5	5	5	5	5	5	5	5	1	3	3	2
4	4	4	4	4	4	4	4	4	4	4	4	4	4	4	4	4	4	4	4	4	4	4	4	4	4	4	0	2	2	1
5	5	5	5	5	5	5	5	4	4	4	4	4	4	4	4	4	4	4	4	4	3	4	4	4	4	4	0	3	3	1
4	4	4	4	4	4	4	4	4	4	4	3	4	4	4	4	4	4	4	2	2	2	3	3	4	4	4	0	3	3	1
4	2	4	4	4	4	4	4	4	4	5	5	5	5	5	5	5	5	5	5	5	5	5	5	5	5	5	1	3	3	1
4	4	4	4	4	4	4	4	4	4	4	4	4	4	4	4	4	4	4	4	4	4	4	4	4	4	4	0	3	3	1
4	4	4	4	4	4	4	4	4	4	4	4	4	4	4	4	4	4	4	4	4	4	4	4	4	4	4	0	3	3	1
5	5	4	5	5	4	4	4	5	5	5	4	5	5	5	5	5	5	5	4	5	5	4	5	5	5	5	1	3	3	2
4	5	5	3	4	3	5	4	1	1	1	1	1	1	1	5	1	1	2	1	5	5	5	5	5	5	1	0	3	3	1
4	4	4	4	4	4	4	4	4	4	4	4	4	4	4	4	4	4	4	4	4	4	4	3	4	4	4	1	3	3	1
5	5	5	5	5	5	5	5	5	5	5	5	5	5	5	5	5	5	5	5	5	5	5	5	5	5	5	0	3	3	1
4	4	4	4	4	4	5	4	5	5	4	4	4	4	5	5	5	5	4	5	4	5	5	4	4	5	4	0	3	3	1
4	4	4	4	4	4	4	4	4	4	4	4	4	4	4	4	4	4	4	4	4	4	4	4	4	4	4	0	3	3	1
4	4	4	4	4	4	4	4	4	4	4	4	4	4	4	4	4	4	4	4	4	4	4	4	4	4	4	0	3	3	1
4	4	4	4	4	4	4	4	4	4	4	4	4	4	4	4	4	4	4	4	4	4	4	4	4	4	4	0	3	3	1
5	4	4	4	4	4	4	4	4	4	4	3	4	4	4	4	4	4	4	4	4	4	4	4	4	3	4	0	3	3	1
4	4	4	4	4	4	4	4	4	4	4	4	4	4	4	4	4	4	4	4	4	4	4	4	4	4	4	0	3	3	1
5	5	5	5	5	5	5	4	4	5	5	5	5	5	5	5	5	5	5	5	4	5	5	5	5	4	4	0	3	3	1
1	1	1	1	1	1	1	1	1	1	1	1	1	1	1	1	1	1	1	1	1	1	1	1	1	1	1	1	3	3	1
5	5	5	5	5	4	4	4	4	4	4	4	4	4	4	4	4	4	4	4	4	4	4	4	4	4	4	0	2	2	1
1	1	1	1	1	1	1	1	1	1	1	1	1	1	1	1	1	1	1	1	1	1	1	1	1	1	1	1	3	3	1
4	4	5	4	4	4	4	4	4	4	4	4	4	4	4	4	4	4	4	4	4	4	4	4	4	4	4	1	3	3	1
4	4	4	4	4	4	4	4	4	4	4	4	4	4	4	4	4	4	4	4	4	4	4	4	4	4	4	1	2	2	1
4	4	4	4	4	4	4	4	4	4	4	4	4	4	4	4	4	4	4	4	4	4	4	4	4	4	4	0	3	3	1
5	5	5	5	5	4	4	5	5	5	5	5	5	5	5	5	5	5	5	5	5	5	5	5	5	5	5	1	3	3	1
4	4	4	4	4	4	4	4	4	4	4	4	4	4	4	4	4	4	4	4	4	4	4	4	4	4	4	1	3	3	2
5	4	5	4	5	4	4	4	4	4	5	4	4	4	4	4	4	4	4	4	4	4	4	4	4	4	4	1	2	2	1
5	4	5	5	5	2	3	4	4	4	4	4	4	4	4	4	4	4	4	4	4	4	3	4	4	3	3	1	3	3	1
5	4	4	4	4	4	4	4	4	4	4	4	4	4	4	4	4	4	4	4	4	4	4	4	4	4	4	0	3	3	1
5	4	5	5	4	4	4	5	5	5	5	5	5	5	4	4	4	4	4	5	5	5	5	5	5	5	4	0	3	3	1
1	4	4	4	4	4	4	4	4	4	4	4	4	4	4	4	4	4	4	4	3	4	4	4	4	4	4	1	3	3	1
4	4	4	4	4	4	4	4	4	4	4	4	4	4	4	4	4	4	4	4	4	4	4	4	4	4	4	0	3	3	1
5	4	4	4	4	4	4	4	4	4	4	4	4	4	4	4	4	4	4	4	4	4	4	4	4	4	4	1	3	3	1
4	4	4	4	4	4	4	4	4	4	4	4	4	4	4	4	4	4	4	4	4	4	4	4	4	4	4	1	3	3	1
4	4	4	5	4	4	4	5	5	5	5	4	5	5	4	4	5	5	4	5	5	5	4	4	5	4	4	0	3	3	1
4	4	4	4	4	4	4	4	4	4	4	4	4	4	4	4	5	5	4	4	4	4	4	4	4	4	4	1	3	3	2
4	4	3	4	3	4	4	4	4	4	4	4	4	4	4	4	4	4	4	4	4	4	4	4	4	4	4	0	3	3	1
5	5	5	4	4	4	5	4	5	4	5	5	4	5	5	5	5	5	5	5	4	4	4	4	4	5	5	1	3	3	1
4	4	4	4	4	4	4	4	4	4	4	4	4	4	4	4	4	4	4	4	4	4	4	5	4	4	5	1	3	3	1
4	4	4	4	4	4	4	4	4	4	4	4	4	4	4	4	4	4	4	4	4	4	4	4	4	4	4	1	2	2	1
4	3	4	3	4	4	4	4	3	4	4	4	4	4	4	4	4	4	4	4	4	4	4	4	4	4	4	0	1	1	1
4	4	4	4	5	4	4	4	4	4	4	4	4	4	4	4	4	4	4	4	4	4	4	5	5	4	4	1	3	3	1
1	1	1	1	1	1	1	1	1	1	1	1	1	1	1	1	1	1	1	1	1	1	1	1	1	1	1	0	3	3	1
5	5	5	5	5	5	5	5	5	5	5	5	5	5	5	5	5	5	5	5	5	5	5	5	5	5	5	0	3	3	1
5	5	4	5	5	4	5	5	5	5	5	4	4	5	4	4	5	5	4	5	4	4	4	4	5	5	5	0	3	3	2
4	4	4	4	4	5	4	4	4	4	4	4	4	4	4	4	4	4	4	4	4	4	4	4	4	4	4	0	2	2	1
4	4	4	4	4	4	4	4	4	4	4	4	4	4	4	4	4	4	4	4	4	4	4	4	4	4	4	0	3	3	1
5	5	5	5	4	5	5	5	5	5	4	4	4	5	5	5	4	5	4	4	4	4	4	4	4	4	4	1	3	3	1
5	5	5	5	5	5	5	5	5	5	5	5	5	5	5	5	5	5	5	5	5	5	5	5	5	5	5	0	3	3	1
4	4	4	4	4	4	4	4	4	4	4	4	4	4	4	4	4	4	4	4	4	4	4	4	4	4	4	0	3	3	1
4	4	4	4	4	4	4	4	4	4	4	4	4	4	4	4	4	4	4	4	4	4	4	4	4	4	4	0	3	3	1
5	5	4	4	4	2	2	4	4	4	4	4	4	3	4	4	4	4	4	4	4	4	4	4	4	4	4	0	3	3	1
4	3	4	4	4	4	3	4	3	4	3	5	5	4	5	5	5	5	5	5	5	5	5	5	5	5	5	0	3	3	1
4	4	4	4	4	4	4	4	4	4	4	4	4	4	4	4	4	4	4	4	4	4	4	4	4	4	4	0	3	3	1
4	3	4	3	4	4	4	4	5	4	4	4	4	4	4	4	3	4	4	4	4	4	4	4	4	4	4	0	2	2	1
4	4	4	4	5	5	4	4	5	5	5	4	4	4	4	4	4	4	4	4	4	4	4	4	4	4	4	1	3	3	1
4	4	4	4	4	4	4	4	3	4	4	4	4	4	4	4	4	4	4	4	4	4	4	4	4	4	4	0	3	3	1
4	4	5	5	5	4	4	4	4	5	5	5	4	4	4	4	5	4	2	3	4	3	2	3	4	4	2	0	2	2	1
4	4	5	4	4	5	4	4	4	5	5	4	5	4	4	5	5	4	5	4	4	4	4	4	4	4	3	0	3	3	2
4	4	4	4	5	4	4	4	5	4	4	4	4	5	5	5	4	5	4	4	4	4	4	4	4	4	4	1	3	3	1
4	4	4	4	4	4	4	4	4	4	4	4	4	4	4	4	4	4	4	4	4	4	4	4	4	4	4	0	3	3	1
4	4	4	4	4	4	4	4	4	4	4	4	4	4	4	4	4	4	4	4	4	4	4	4	4	4	4	0	3	3	1
4	4	4	4	4	4	3	4	4	5	5	4	4	4	4	4	4	4	4	4	4	3	5	5	4	4	4	1	3	3	1
5	4	4	4	5	5	4	5	4	4	4	4	4	4	4	4	4	5	5	4	4	4	4	5	5	4	4	0	3	3	2
5	5	5	5	5	4	4	4	4	4	4	4	4	5	5	5	5	5	5	5	4	4	4	4	4	4	5	0	3	3	1
5	5	5	5	5	4	5	5	5	5	5	5	5	5	5	5	5	5	5	5	5	5	5	5	5	5	5	0	3	3	1
5	5	5	5	5	5	5	4	4	4	5	4	4	5	5	4	5	4	4	4	5	5	5	5	5	5	5	1	2	2	1
4	4	4	4	4	4	4	4	4	4	4	4	4	4	4	4	5	5	5	4	4	4	4	4	4	4	4	0	3	3	1
5	4	5	5	5	5	5	5	5	5	5	5	5	5	5	5	5	5	5	5	5	5	5	5	5	5	5	0	3	3	1
5	5	5	5	5	4	2	5	5	5	5	5	5	5	5	5	5	5	5	5	5	5	5	5	5	5	4	0	3	3	3
1	1	1	1	1	1	1	1	1	1	1	1	1	4	4	4	4	4	4	4	4	4	4	4	4	4	4	0	3	3	3
5	5	5	5	5	4	4	4	4	4	4	4	5	5	5	5	5	5	5	5	5	5	5	5	5	5	5	0	3	3	1
4	4	4	4	4	4	4	4	4	4	4	4	4	4	4	4	4	4	4	4	4	4	4	4	4	4	4	0	3	3	1
5	5	4	4	4	4	4	4	5	4	4	4	4	4	4	5	4	4	4	4	4	4	4	4	4	4	4	0	3	3	1
5	4	5	5	5	5	5	5	5	5	5	5	5	5	5	5	5	5	5	5	5	5	5	5	5	5	5	1	3	3	1
5	5	5	5	5	5	5	5	5	5	5	5	5	5	5	5	5	4	4	5	5	5	5	5	5	5	5	0	3	3	1
5	5	5	5	5	4	4	4	4	4	4	4	4	4	4	4	4	3	4	4	4	4	4	4	4	4	4	0	1	1	1
5	5	5	5	5	5	5	5	5	5	5	5	5	5	5	5	5	5	5	5	5	5	5	5	5	5	5	0	3	3	1
4	4	4	4	4	4	4	5	4	5	4	4	4	5	4	5	4	4	4	4	4	5	4	4	4	4	4	0	3	3	2
4	4	2	4	4	4	4	4	4	4	4	3	4	4	4	4	4	4	4	4	4	4	4	4	4	4	4	0	2	2	1
4	4	4	4	4	4	4	4	4	4	4	4	4	4	4	4	4	4	4	4	4	4	4	4	4	4	4	1	3	3	1
4	4	5	4	4	4	4	4	4	4	3	4	4	4	4	4	4	4	3	4	4	4	4	4	4	4	4	0	3	3	1
4	4	4	4	4	4	4	4	4	4	4	4	4	4	4	4	4	4	4	4	4	4	4	4	4	4	4	1	3	3	1
4	4	4	4	4	4	3	4	4	4	4	4	4	4	4	4	4	4	4	4	4	4	4	4	4	4	3	0	3	3	1
4	4	4	4	5	4	4	4	4	4	4	5	4	5	4	4	4	5	5	4	4	4	5	5	5	4	5	0	3	3	1
5	4	3	4	4	2	3	4	3	4	3	3	4	4	4	2	4	4	4	4	4	4	4	4	4	4	3	1	3	3	2
3	4	4	4	4	4	4	4	4	4	4	4	4	4	4	4	4	4	4	4	4	4	4	4	4	4	4	0	3	3	3
5	5	4	4	4	4	4	4	5	4	4	4	4	4	4	5	4	4	4	4	4	4	5	5	4	4	4	1	3	3	1
4	4	4	4	4	4	4	4	4	4	4	4	4	4	4	4	4	4	4	4	4	4	4	4	4	4	4	1	3	3	1
4	4	4	4	4	4	4	4	4	4	4	4	4	4	4	4	4	4	4	4	4	4	4	4	4	4	4	0	3	3	2
5	5	5	5	5	5	5	5	5	5	5	5	5	4	5	5	5	5	5	5	5	5	5	5	5	5	5	0	3	3	1
5	5	5	5	5	5	5	5	5	5	5	5	5	5	5	5	5	5	5	5	5	5	5	5	5	5	5	1	2	2	1
4	4	4	4	4	4	4	4	4	4	4	4	4	4	4	4	4	4	4	4	4	4	4	4	4	4	4	0	3	3	1
1	1	1	1	1	1	1	1	1	1	1	1	1	1	1	1	1	1	1	1	1	1	1	1	1	1	1	0	3	3	1
5	4	4	4	4	4	4	4	5	4	5	4	4	4	4	4	4	5	4	4	5	4	4	4	4	4	4	1	3	3	1
4	4	4	4	4	4	4	4	4	4	4	4	4	4	4	4	4	4	4	4	4	4	4	4	4	4	4	1	3	3	1
4	4	4	4	4	4	4	4	4	4	4	4	4	4	4	4	4	4	4	4	4	4	4	4	4	4	4	0	1	1	1
4	4	4	4	4	4	4	4	4	4	4	4	4	4	4	4	4	4	4	4	4	4	4	4	4	4	4	1	3	3	1
4	4	3	4	4	4	3	3	3	4	3	3	3	4	4	4	4	4	4	4	4	4	4	3	3	3	3	0	3	3	3
4	4	4	2	4	4	4	4	4	4	4	4	4	4	4	4	4	4	4	4	4	4	4	4	4	4	4	0	3	3	1
4	4	4	4	4	4	4	4	4	4	4	4	4	4	5	4	4	4	4	4	4	4	4	4	4	4	4	0	3	3	1
4	4	4	4	4	4	4	4	4	4	4	4	4	4	4	4	4	4	4	4	4	4	4	4	4	4	4	1	3	3	1
4	4	4	4	4	4	4	4	4	4	4	4	4	4	4	4	4	4	4	4	4	4	4	4	4	4	4	0	3	3	1
4	5	4	4	5	4	4	4	4	4	4	4	4	4	4	4	4	4	4	4	4	4	4	4	4	4	4	1	3	3	1
4	4	4	4	4	3	3	4	5	4	5	4	4	5	4	4	4	4	4	4	4	4	5	3	4	3	3	0	3	3	1
4	4	3	4	4	4	4	4	4	4	4	4	4	4	4	4	4	4	4	4	4	4	4	4	4	4	4	0	2	2	1
4	4	4	4	4	4	4	4	4	4	4	4	4	4	4	4	4	4	4	4	4	4	4	4	4	4	4	1	3	3	1
5	5	4	4	4	4	4	4	4	4	4	4	4	4	4	4	4	4	4	4	4	4	4	4	4	4	4	1	2	2	1
4	4	4	4	4	4	4	4	4	4	4	4	4	4	4	4	4	4	4	4	4	4	4	4	4	4	4	0	3	3	1
4	4	4	4	4	4	4	4	4	4	4	3	4	4	4	4	4	4	3	4	4	4	3	4	4	4	3	0	3	3	1
5	4	5	5	5	5	5	5	5	5	5	5	5	5	5	4	4	4	4	4	4	4	4	4	4	4	4	0	3	3	1
4	4	4	4	4	4	4	4	4	4	4	4	4	4	4	4	4	4	4	4	4	4	4	4	4	4	4	1	3	3	1
4	4	4	4	4	4	4	4	4	4	4	4	4	4	4	4	4	4	4	4	4	4	4	4	4	4	4	1	2	2	1
5	5	4	5	5	4	4	5	5	5	5	4	4	5	4	5	4	5	5	5	5	5	4	5	4	4	4	0	3	3	1
4	4	4	4	4	4	4	4	4	4	4	4	4	4	4	4	4	4	4	4	4	4	4	4	4	4	4	1	3	3	1
4	4	4	4	4	4	4	4	4	4	4	4	4	4	4	4	4	4	4	4	4	4	4	4	4	4	4	1	3	3	1
1	1	1	1	1	1	1	1	1	1	1	1	1	1	1	1	1	1	1	1	1	1	1	1	1	1	1	0	3	3	2
4	4	4	4	4	4	4	5	4	4	4	5	4	4	4	4	4	4	4	4	4	4	4	4	4	4	4	0	3	3	1
4	4	4	4	4	4	4	4	4	4	4	4	4	4	4	4	4	4	4	4	4	4	4	4	4	4	4	0	3	3	1
5	4	4	4	4	4	4	4	4	4	4	4	4	4	4	4	4	4	4	4	4	4	4	4	4	4	4	1	3	3	1
1	1	1	1	1	1	1	1	1	1	1	1	1	1	1	1	1	2	4	4	4	4	4	4	4	4	4	0	3	3	1
5	4	4	4	4	4	4	4	4	4	4	4	4	5	4	5	4	5	4	4	4	4	4	4	5	4	4	1	1	1	1
4	4	4	4	4	4	4	4	4	4	4	4	4	4	4	4	4	4	4	4	4	4	4	4	4	4	4	1	3	3	1
1	1	1	1	1	2	2	1	4	4	4	4	4	4	4	4	4	4	4	4	4	4	4	4	4	4	4	0	3	3	1
5	5	5	4	5	4	4	4	4	5	4	4	4	5	4	5	5	5	5	4	4	4	3	4	3	4	4	0	3	3	1
5	5	5	5	5	5	5	5	5	5	5	5	5	5	5	5	5	5	5	5	5	5	5	5	5	5	5	1	3	3	1
4	4	4	4	4	4	4	4	4	4	4	4	4	4	4	4	4	4	4	4	4	4	4	4	4	4	4	0	3	3	1
4	4	4	4	3	4	2	4	4	4	4	4	4	4	3	3	4	4	4	4	4	4	4	4	3	4	4	0	3	3	1
5	5	5	5	5	5	5	5	5	5	5	5	5	5	5	5	5	5	5	5	5	5	4	4	5	5	4	0	3	3	1
5	5	5	5	5	5	5	5	5	5	5	4	5	5	5	5	5	5	5	5	4	4	4	4	4	4	4	1	3	3	2
5	4	4	4	4	4	4	4	4	4	4	4	4	4	4	4	4	4	4	4	4	4	4	4	4	4	4	0	3	3	1
5	5	5	5	5	5	4	4	4	5	5	4	5	5	5	4	4	4	4	4	4	4	3	4	4	4	4	0	3	3	1
4	4	4	4	4	4	4	4	4	4	4	4	4	4	4	4	3	4	3	4	4	4	4	4	4	4	4	0	3	3	1
5	5	4	4	5	4	4	4	4	4	4	4	3	4	4	4	4	4	4	4	4	4	4	4	4	4	3	0	3	3	2
4	4	4	5	4	4	4	4	5	4	4	4	4	4	4	4	4	5	4	4	5	5	4	4	4	4	4	0	2	2	1
5	5	5	5	5	5	5	5	5	5	5	5	5	5	5	5	5	5	5	5	5	5	5	5	5	5	5	0	3	3	1
4	4	4	4	4	4	4	4	4	4	4	4	4	4	4	4	4	4	4	4	4	4	4	4	4	4	4	0	3	3	2
4	4	3	4	4	4	4	5	4	4	4	4	4	4	4	4	4	4	4	4	4	4	4	3	4	3	3	1	3	3	2
5	5	5	5	5	5	5	5	5	5	5	5	5	5	5	5	5	5	5	5	4	4	5	5	5	4	4	1	3	3	2
4	4	4	4	4	4	4	4	4	4	4	4	4	4	4	4	4	4	4	4	4	4	4	4	4	4	4	0	2	2	1
4	4	4	4	4	4	4	4	4	4	4	4	4	4	4	4	4	4	4	4	4	4	4	4	4	4	4	0	3	3	1
4	3	4	4	4	4	4	4	4	4	4	4	4	4	4	4	4	4	4	4	4	4	4	4	4	4	4	0	3	3	1
4	4	4	4	4	2	2	3	4	4	4	2	3	4	4	4	4	4	2	4	4	4	2	4	4	4	2	0	2	2	1
4	4	4	4	4	4	4	4	4	4	4	4	4	4	4	4	4	4	4	4	4	4	4	4	4	4	4	1	3	3	2
4	4	4	4	4	4	4	4	4	4	4	4	4	4	4	4	4	4	4	4	4	4	4	4	4	4	4	0	2	2	1
5	5	5	5	5	5	5	5	5	5	5	5	5	5	5	5	5	5	5	5	5	5	5	5	5	5	5	1	3	3	1
5	4	4	5	4	4	4	5	5	5	5	4	4	5	4	4	4	5	4	4	4	4	4	4	4	4	4	0	3	3	2
4	4	4	4	4	4	4	4	4	4	4	4	4	4	4	4	4	4	4	4	4	4	4	4	4	4	4	1	3	3	1
5	4	4	3	4	4	4	3	4	4	4	4	4	3	4	3	4	4	4	4	3	4	4	3	3	4	4	0	3	3	1
5	4	5	5	5	2	2	5	5	4	4	4	5	5	4	4	4	4	5	4	4	4	4	4	4	5	5	1	3	3	1
4	4	4	4	4	2	3	4	4	4	4	4	4	4	4	3	4	4	4	4	4	4	4	4	4	4	4	0	3	3	1
4	4	4	4	4	4	4	4	4	4	4	4	4	4	4	4	4	4	4	4	4	4	4	4	4	4	4	0	3	3	1
4	4	3	4	4	5	4	5	5	4	4	4	4	4	4	4	4	4	4	4	4	4	4	4	4	4	4	0	3	3	3
4	4	4	4	4	4	4	4	4	4	4	4	4	4	4	4	4	4	4	4	4	4	4	4	4	4	4	1	3	3	1
5	5	5	5	5	5	5	5	5	5	5	5	5	5	5	5	5	5	5	5	5	5	5	5	5	5	5	0	2	2	1
5	5	5	5	5	5	5	5	5	5	5	5	5	5	5	5	5	4	5	5	5	5	5	5	5	5	5	1	3	3	1
5	5	4	4	4	3	1	3	5	5	5	5	5	5	5	4	3	4	3	4	4	4	3	4	4	4	4	0	3	3	1
5	4	4	5	4	4	5	5	5	4	4	4	4	4	4	4	4	4	4	4	4	4	4	4	4	4	4	1	3	3	1
5	5	5	5	5	5	5	5	5	5	5	5	5	5	5	5	5	5	5	5	5	5	5	5	5	5	5	1	3	3	1
5	5	4	5	5	4	5	5	5	5	5	4	5	4	4	5	5	5	4	5	5	4	5	5	5	5	4	1	3	3	1
4	4	4	4	5	4	4	4	4	4	5	4	4	4	4	4	4	4	4	4	4	4	5	5	4	4	4	0	3	3	1
4	4	4	4	4	5	5	4	4	4	4	5	4	4	5	4	4	4	4	4	4	4	4	4	4	4	4	0	3	3	1
2	1	5	5	5	5	4	4	2	2	5	3	4	4	4	4	4	3	3	4	4	4	4	4	4	4	4	1	2	2	1
5	4	4	4	4	4	4	4	4	4	4	4	4	4	4	4	4	4	4	4	4	4	4	4	4	4	4	1	2	2	1
4	4	4	4	4	4	4	4	4	4	4	4	4	4	4	4	4	4	4	4	4	4	4	4	4	4	4	1	2	2	1
1	4	4	4	3	4	3	4	4	4	4	5	5	4	5	4	5	5	5	4	4	4	4	4	4	4	2	1	3	3	1
5	4	4	5	5	5	5	4	4	4	4	4	4	4	4	4	4	4	4	4	4	4	4	4	4	4	4	0	3	3	2
4	4	4	4	4	4	4	4	4	4	4	4	4	4	4	4	4	4	4	4	4	4	4	4	4	4	4	1	3	3	1
4	4	4	4	4	4	4	4	4	4	4	4	4	4	4	4	4	4	4	4	4	4	4	4	4	4	4	0	3	3	1
5	5	4	4	5	4	5	5	5	5	5	4	5	5	4	5	5	5	5	5	5	5	5	5	5	5	5	0	3	3	1
4	4	3	4	4	4	4	3	4	4	3	3	3	4	3	3	4	5	5	4	5	5	5	5	5	5	4	1	3	3	1
1	4	4	3	4	4	4	4	4	4	4	4	4	4	4	4	4	4	4	4	4	4	4	4	3	4	4	0	3	3	1
4	4	4	4	4	4	4	4	4	4	4	4	4	4	4	4	4	4	4	4	4	4	4	4	4	4	4	0	3	3	1
5	4	4	4	4	4	4	4	4	4	4	4	5	4	5	4	4	4	4	5	4	4	4	4	5	4	5	0	3	3	1
4	4	4	4	4	4	4	4	4	4	4	4	4	4	4	4	4	4	4	4	4	4	4	4	4	4	4	0	3	3	1
5	5	5	5	5	2	2	4	3	4	4	4	4	4	5	5	5	5	5	5	5	5	5	5	5	5	5	1	3	3	1
4	4	1	4	4	4	2	3	4	4	4	4	4	5	5	4	4	4	4	4	4	4	4	5	4	4	4	0	3	3	1
5	5	5	5	5	4	4	4	4	4	4	5	5	5	4	4	4	4	4	4	4	4	4	4	4	4	4	0	2	2	1
5	5	4	5	4	5	5	5	5	5	5	5	5	5	5	4	5	5	4	4	4	4	4	4	4	4	4	1	3	3	1
4	4	4	4	4	4	4	4	4	4	4	4	4	4	4	4	4	4	4	4	4	4	4	4	4	4	4	0	3	3	1
5	5	4	5	5	5	5	5	5	5	5	4	4	4	4	4	4	5	4	5	5	5	5	5	5	5	4	0	3	3	1
4	4	4	4	4	4	4	4	4	4	4	4	4	4	4	4	4	4	4	4	4	4	4	4	4	4	4	0	3	3	1
4	4	4	4	3	4	4	4	4	4	4	4	4	4	4	4	4	4	4	4	4	4	4	4	4	3	4	1	3	3	1
4	4	4	4	4	4	4	4	4	4	4	4	4	4	4	4	4	4	4	4	4	4	4	4	4	4	4	0	3	3	1
4	4	4	4	4	4	4	4	4	4	4	4	4	4	4	4	3	4	4	4	4	4	4	4	4	4	4	0	3	3	1
4	4	4	4	4	4	4	4	4	4	4	4	4	4	4	4	4	4	4	4	4	4	4	4	4	4	4	0	2	2	1
1	1	1	1	1	1	1	1	1	1	1	1	1	1	1	1	1	1	1	1	1	1	1	1	1	1	1	0	3	3	1
5	5	5	5	5	4	4	4	4	4	4	4	4	4	4	4	5	4	5	4	4	4	5	4	4	4	4	1	3	3	1
1	2	2	2	2	2	2	2	2	2	2	2	2	2	2	2	2	2	2	2	2	2	2	2	2	2	2	1	2	2	1
4	4	4	4	4	4	4	4	3	4	4	4	4	4	4	4	4	4	4	4	4	4	4	4	4	4	4	1	3	3	1
4	4	4	4	4	4	4	4	4	4	4	4	4	4	4	4	4	4	4	4	4	4	4	4	4	4	4	0	3	3	1
1	1	1	1	1	1	1	1	1	1	1	1	1	1	1	1	1	1	1	1	1	1	1	1	1	1	1	1	3	3	1
4	4	4	4	4	4	4	4	4	4	4	4	4	4	4	4	4	4	4	4	4	4	4	4	4	4	4	1	3	3	2
4	4	4	4	4	2	3	4	4	4	4	3	4	4	4	4	4	4	4	4	4	4	4	4	3	4	4	1	3	3	1
5	5	5	5	5	5	5	5	5	5	5	5	5	5	5	5	5	5	5	5	5	5	5	5	5	5	5	1	3	3	1
4	4	4	4	4	4	4	4	4	4	4	4	4	4	4	4	4	4	4	4	4	4	4	4	4	4	4	1	3	3	1
5	5	5	5	5	5	5	5	5	5	5	5	5	5	5	5	5	5	5	5	5	5	5	5	5	5	5	1	3	3	1
4	4	4	4	4	4	4	4	4	4	4	4	4	4	4	4	4	4	4	4	4	4	4	4	4	4	4	0	3	3	1
4	4	4	4	5	4	4	4	4	4	4	4	4	4	4	4	4	4	4	4	4	4	4	4	4	4	4	0	3	3	1
4	4	4	4	4	4	4	4	4	4	4	4	4	4	4	4	4	4	4	4	4	4	4	4	4	4	4	0	3	3	1
4	4	4	4	4	4	4	4	4	4	4	4	4	4	4	4	4	4	2	4	4	4	4	4	4	4	4	0	3	3	1
5	5	5	5	5	5	5	5	5	5	5	5	5	5	5	5	5	5	5	5	5	5	5	5	5	5	5	1	3	3	1
5	5	5	5	5	5	5	5	5	5	5	5	5	5	5	5	5	5	5	5	5	5	5	5	5	5	5	0	3	3	1
4	4	4	4	4	4	4	4	4	4	4	4	4	4	4	4	4	4	4	4	4	4	4	4	4	4	4	0	3	3	1
4	4	4	4	4	5	4	5	5	5	5	4	4	4	4	4	4	5	4	4	4	4	4	4	5	5	5	0	3	3	1
4	4	4	4	4	4	4	4	4	4	4	5	4	4	4	4	4	4	4	4	4	4	4	4	4	4	4	0	3	3	1
4	4	4	4	5	2	2	4	4	5	5	5	4	4	4	4	4	4	4	4	4	4	4	4	4	5	4	1	3	3	1
5	5	4	5	4	4	4	4	4	4	4	4	4	4	4	4	4	4	4	4	4	4	4	4	4	4	4	0	3	3	1
4	4	4	5	4	4	4	4	4	4	4	4	4	4	4	5	4	4	4	4	4	4	4	4	4	4	4	0	3	3	1
5	5	4	5	4	4	4	4	4	4	4	5	5	4	4	5	4	5	4	4	4	4	5	4	4	4	4	1	3	3	1
1	4	4	1	4	4	4	1	1	4	4	4	4	4	4	4	4	4	4	4	4	4	4	4	4	4	4	0	3	3	1
4	4	4	4	4	4	4	4	5	5	5	4	5	5	4	5	4	4	5	4	5	5	4	4	5	5	4	0	3	3	1
5	5	5	5	5	5	5	5	5	5	5	5	5	5	5	5	5	5	5	5	5	5	5	5	5	4	4	0	3	3	1
5	4	4	5	4	5	5	4	4	4	4	4	4	4	4	4	5	4	4	4	4	4	4	4	4	5	4	1	3	3	1
4	5	4	4	4	4	4	4	4	4	4	4	4	4	4	4	4	4	4	4	4	4	4	5	4	4	4	0	3	3	1
1	1	1	1	4	4	4	4	4	4	4	4	4	4	4	4	4	4	4	4	4	4	4	4	4	4	4	1	3	3	2
4	4	4	4	4	4	4	4	4	4	4	4	4	4	4	4	4	4	4	4	4	4	4	4	4	4	4	0	3	3	1
5	4	5	5	4	4	4	5	5	5	4	5	4	5	4	4	5	5	4	5	5	4	4	4	5	4	5	1	3	3	2
4	4	4	4	4	4	4	4	4	4	4	4	4	4	4	4	4	4	4	4	4	4	4	4	4	4	4	0	3	3	1
5	5	3	4	3	4	4	4	4	4	4	4	4	4	4	4	4	4	5	4	4	4	4	4	4	4	4	1	3	3	3
4	4	4	4	4	3	3	4	4	4	4	4	4	4	4	4	4	4	4	4	4	4	4	4	4	4	3	0	3	3	1
5	5	5	5	5	5	5	5	5	5	5	5	5	5	5	5	5	5	5	5	5	5	5	5	5	5	5	1	3	3	1
4	4	4	4	4	4	4	4	4	4	4	4	4	4	4	4	4	4	4	4	4	5	4	4	4	4	4	1	3	3	1
4	4	4	1	1	4	1	4	4	4	4	1	1	1	1	1	4	4	4	4	1	1	1	1	1	4	4	0	3	3	1
4	4	4	4	4	2	2	4	4	4	4	4	2	4	4	3	3	4	3	4	4	4	4	4	4	4	4	0	2	2	1
4	4	4	4	4	4	4	4	4	4	4	4	4	4	4	4	4	4	4	4	4	4	4	4	4	4	4	0	3	3	1
5	4	4	4	5	5	5	5	5	5	5	5	5	5	5	5	5	5	5	5	5	5	5	5	5	5	5	1	3	3	1
4	4	2	4	4	4	4	4	4	4	4	4	4	4	4	4	4	4	4	4	4	4	4	4	4	4	4	0	3	3	1
4	4	4	4	4	4	4	4	4	4	4	4	4	4	4	4	4	4	4	4	4	4	4	4	4	4	4	1	2	2	1
5	5	5	4	4	4	5	4	4	4	4	4	4	4	5	5	5	5	5	5	5	5	5	5	5	4	4	0	3	3	1
4	4	4	4	4	4	4	4	4	4	4	4	4	4	4	4	4	4	4	4	4	4	4	4	4	4	4	0	3	3	1
4	4	4	4	4	4	4	4	4	4	4	4	4	4	4	4	4	4	4	4	4	4	4	4	4	4	4	0	3	3	1
4	4	4	4	4	4	4	4	4	4	4	4	4	4	4	4	4	4	4	4	4	4	4	4	4	4	4	0	2	2	1
1	1	1	1	1	1	1	1	1	1	1	1	1	1	1	1	1	1	1	1	1	1	1	1	1	1	1	1	3	3	2
4	4	4	4	4	4	4	4	4	4	4	4	4	4	4	4	4	4	4	4	4	4	4	4	4	4	4	1	3	3	1
4	4	4	4	4	4	4	4	4	4	4	4	4	4	4	4	4	3	4	4	4	4	4	4	4	4	3	0	3	3	1
4	4	4	4	4	4	4	4	4	4	4	4	4	4	4	4	4	4	4	4	4	4	4	4	4	4	4	1	3	3	1
4	4	4	4	4	4	4	4	4	4	4	4	4	4	4	4	4	4	4	4	4	4	4	4	4	4	4	0	3	3	1
4	4	4	4	4	4	4	4	4	4	4	4	4	4	4	4	4	4	4	4	4	4	4	4	4	4	4	0	3	3	1
4	4	4	4	4	2	2	4	4	4	4	4	4	4	4	4	4	4	4	4	4	4	4	4	4	4	4	0	3	3	1
4	3	4	4	4	4	4	4	4	4	4	4	3	4	4	4	4	4	3	4	3	3	4	3	3	3	3	0	2	2	1
4	4	4	4	4	4	4	4	4	4	4	4	4	4	4	4	4	4	4	4	4	4	4	4	4	4	4	1	3	3	1
4	4	4	4	4	4	4	4	4	4	4	4	4	4	4	4	4	4	4	4	4	4	4	4	4	4	4	0	3	3	1
4	2	1	1	1	1	2	1	5	5	5	5	5	5	5	4	4	5	5	5	5	5	5	5	5	4	4	1	3	3	1
4	4	4	4	4	4	4	4	4	4	4	4	4	4	4	4	4	4	1	1	1	1	1	1	1	1	1	0	3	3	1
4	4	4	4	4	4	4	4	4	4	4	4	4	4	4	4	3	4	4	5	5	2	2	5	4	4	5	0	2	2	1
4	4	4	4	4	4	4	4	4	4	4	4	4	4	4	4	4	4	4	4	4	4	4	4	4	4	4	1	3	3	1
4	4	4	4	4	4	4	4	4	4	4	4	4	4	4	4	4	4	4	4	4	4	4	4	4	4	3	0	3	3	1
4	4	4	4	4	4	4	4	4	5	5	4	5	5	4	4	4	4	5	4	5	5	5	5	5	4	4	0	3	3	1
4	4	4	4	4	4	4	4	4	4	4	4	4	4	4	4	4	4	4	4	4	4	4	4	4	4	4	1	3	3	1
2	2	2	2	2	4	4	4	4	4	4	4	4	4	4	4	4	4	4	4	4	4	4	4	4	4	4	0	3	3	1
5	4	5	5	5	5	5	5	4	5	5	5	5	5	4	5	5	5	5	5	5	5	5	5	5	5	5	1	3	3	1
4	4	4	4	4	4	4	4	4	4	4	4	4	4	4	4	4	4	4	4	4	4	4	4	4	4	4	0	3	3	1
4	4	4	4	4	4	4	4	4	4	3	4	4	4	4	4	4	4	4	4	4	3	4	4	4	4	4	0	3	3	1
5	4	4	5	4	5	5	5	5	5	4	4	4	4	4	4	4	4	4	4	5	5	5	5	4	4	5	1	3	3	1
4	4	4	4	4	4	4	4	4	4	4	4	4	4	4	4	4	4	4	4	4	4	4	4	4	4	4	1	3	3	3
5	5	4	5	5	5	4	4	4	4	4	4	4	4	4	4	4	4	4	4	4	4	4	4	4	4	4	1	3	3	1
4	4	4	4	4	4	4	4	4	4	4	4	5	5	5	5	4	4	4	4	4	4	4	4	3	4	4	1	3	3	1
4	4	4	4	4	4	4	4	4	4	4	4	4	4	4	4	4	4	4	4	4	4	4	4	4	4	4	0	3	3	1
4	4	4	4	4	4	4	4	4	4	4	4	4	4	4	4	4	4	4	4	4	4	4	4	4	4	4	0	3	3	1
4	5	5	4	4	4	5	5	5	5	5	4	4	4	4	4	4	4	4	4	4	4	4	4	4	4	4	0	3	3	1
4	4	4	4	4	4	4	4	4	4	4	4	4	4	4	4	4	4	4	4	4	4	4	4	4	4	4	1	3	3	1
1	1	1	1	1	1	1	1	1	1	1	1	1	1	1	1	1	1	1	1	1	1	1	1	1	1	1	1	1	1	1
4	4	4	4	4	4	4	4	4	4	4	4	4	4	4	4	4	4	4	4	4	4	4	4	4	4	4	0	3	3	1
4	4	4	4	4	4	4	4	4	4	4	4	4	4	4	4	4	4	4	4	4	4	4	4	4	4	4	1	3	3	1
5	4	4	5	4	4	4	4	4	4	4	4	4	4	4	4	4	4	4	4	4	4	4	4	4	4	4	1	3	3	1
4	4	4	4	4	4	4	4	4	4	4	4	4	4	4	4	4	4	4	4	4	4	4	4	4	4	4	0	3	3	1
4	4	4	4	4	4	4	4	4	4	4	4	4	4	4	4	4	4	4	4	5	4	4	5	4	5	5	0	3	3	1
4	4	4	4	4	4	2	4	4	4	4	4	4	4	4	4	4	4	4	4	4	4	4	4	4	4	3	1	3	3	1
5	5	5	5	4	4	4	4	4	4	4	4	4	4	4	4	4	4	4	4	4	4	4	4	4	4	4	1	3	3	1
4	4	4	4	4	4	4	4	4	4	4	4	4	4	4	4	4	4	4	4	4	4	4	4	4	4	4	1	2	2	1
4	4	4	4	4	4	4	4	4	4	4	4	4	4	4	4	4	4	4	4	4	4	4	4	4	4	4	1	3	3	2
4	4	4	4	4	4	4	4	4	4	4	4	4	4	4	4	4	4	4	4	4	4	4	4	4	4	4	0	3	3	1
4	4	4	4	4	4	4	4	4	4	4	4	4	4	4	4	4	4	4	4	4	4	4	4	4	4	4	0	3	3	1
4	4	5	5	5	4	4	4	5	4	4	4	4	4	4	5	4	5	5	5	5	5	5	4	5	4	4	1	3	3	1
4	4	2	4	4	4	4	4	4	4	4	4	4	4	4	4	4	4	4	3	3	3	3	3	4	3	4	1	3	3	1
4	4	4	4	4	4	4	4	4	4	4	4	4	4	4	4	4	4	4	4	4	4	4	4	4	4	4	0	3	3	1
1	1	1	1	1	1	1	1	1	1	1	1	1	1	1	1	1	1	1	1	1	1	1	1	1	1	1	0	2	2	3
5	5	4	5	5	5	4	4	5	5	4	4	4	4	5	4	4	5	4	5	5	5	5	5	5	5	4	1	3	3	1
5	5	5	5	5	5	5	5	5	5	5	5	5	5	5	5	5	5	5	5	5	5	5	5	5	5	5	1	3	3	1
4	4	4	4	4	4	4	4	4	4	4	4	4	4	4	4	4	4	4	4	4	4	4	4	4	4	4	1	3	3	1
4	4	4	4	3	3	4	4	3	4	4	4	4	4	4	3	4	4	4	4	4	4	4	4	3	4	3	1	3	3	2
5	5	5	5	5	5	4	5	5	5	5	4	4	4	5	5	5	5	5	5	5	5	5	5	5	5	5	1	3	3	1
1	3	1	4	1	1	4	5	5	5	5	5	5	5	4	4	4	5	5	5	5	5	5	5	5	4	4	0	3	3	1
4	4	4	4	4	4	4	4	4	4	4	4	4	4	4	4	4	4	4	4	4	4	4	4	4	4	4	1	3	3	1
4	4	4	4	4	4	4	4	5	5	4	4	4	4	4	5	4	4	4	4	4	4	4	5	4	4	5	0	3	3	1
5	5	4	4	4	5	4	4	5	5	5	4	4	5	5	4	5	5	5	5	4	4	4	5	4	4	4	1	3	3	2
4	4	4	4	4	4	4	4	4	4	4	4	4	4	4	4	4	4	4	4	4	4	4	4	4	4	4	0	2	2	1
4	4	5	4	4	4	4	4	4	4	4	4	4	4	4	4	4	4	4	4	4	4	4	4	4	4	4	0	3	3	1
4	4	4	4	4	4	4	4	4	4	4	4	4	4	4	4	4	4	4	4	4	4	4	4	4	4	4	0	3	3	1
5	4	4	4	4	4	4	4	4	4	4	4	4	4	4	4	4	4	4	4	4	4	4	4	4	4	4	0	3	3	1
4	4	4	4	4	4	4	4	4	4	4	3	4	4	4	4	4	4	4	4	4	4	4	4	4	4	4	0	3	3	1
5	5	4	4	5	5	5	4	5	5	4	4	4	4	4	5	5	4	5	5	4	5	4	5	5	5	4	1	3	3	1
5	4	4	4	5	5	4	4	4	4	4	4	5	4	4	4	4	3	4	4	4	4	4	3	4	4	4	0	3	3	1
4	4	4	4	4	4	4	4	4	4	4	4	4	4	4	4	4	4	4	4	4	4	4	4	4	4	4	0	3	3	1
4	4	4	4	4	4	4	4	4	4	4	4	4	4	4	4	4	4	4	4	4	4	4	4	4	4	4	0	3	3	1
3	4	4	5	4	5	3	4	5	5	4	3	4	3	5	4	4	5	5	4	4	4	4	4	4	4	4	1	3	3	1
4	4	4	4	4	4	4	4	4	4	4	4	4	4	4	4	4	4	4	4	4	4	4	4	4	4	4	1	3	3	1
4	4	4	4	4	4	4	4	4	4	4	4	4	4	4	4	4	4	4	4	4	4	4	4	4	4	4	0	3	3	1
4	4	4	5	4	4	4	4	4	4	4	4	4	4	4	4	4	4	4	4	4	4	4	4	4	4	4	0	3	3	2
5	4	4	4	4	4	4	4	4	4	4	4	4	4	4	4	4	4	4	4	4	4	4	4	4	4	4	1	3	3	2
4	4	4	4	4	4	4	4	4	4	4	4	4	4	4	4	4	4	4	4	4	4	4	4	4	4	4	1	3	3	1
4	4	4	4	4	4	4	4	4	4	4	4	4	4	4	4	4	4	4	4	4	4	4	4	4	4	4	0	3	3	1
4	4	4	4	4	4	4	4	4	4	4	4	4	4	4	4	4	4	4	4	4	4	4	4	4	4	4	1	3	3	1
4	4	4	4	4	4	4	4	4	4	4	4	4	4	4	4	5	4	4	4	4	4	4	4	4	4	4	1	3	3	1
4	4	4	4	4	4	2	3	4	4	4	4	3	3	4	4	4	4	3	4	2	3	3	4	4	3	3	0	3	3	1
5	5	4	5	4	4	4	4	4	5	4	4	5	4	5	4	5	4	4	4	4	5	4	4	5	5	4	0	1	1	1
4	4	4	4	4	4	4	4	4	4	4	4	4	4	4	4	4	4	4	4	4	4	4	4	4	4	4	0	3	3	1
4	4	3	4	4	4	4	4	4	4	4	4	4	4	4	4	4	4	4	4	4	4	4	4	4	4	4	0	3	3	1
4	4	4	5	4	4	4	3	4	4	4	4	4	4	4	5	4	4	4	4	3	3	3	4	4	4	4	0	3	3	1
5	5	5	5	5	5	5	5	5	5	5	5	5	5	5	5	5	5	5	5	5	5	5	5	5	5	5	0	2	2	1
4	4	4	4	4	4	4	4	4	4	4	4	4	4	4	4	4	4	4	4	4	4	4	4	4	4	4	0	3	3	1
4	4	4	4	4	4	4	4	4	4	4	4	4	4	4	4	4	4	4	4	4	4	4	4	4	4	4	1	3	3	1
4	4	4	4	4	4	4	4	4	4	4	4	4	4	4	4	4	4	4	4	4	4	4	4	4	4	4	0	3	3	1
4	4	4	4	4	4	4	4	4	4	4	4	4	4	4	4	4	4	4	4	4	4	4	4	4	4	4	0	3	3	1
5	5	5	5	5	5	5	5	5	5	5	5	5	5	5	5	5	5	5	5	5	5	5	5	5	5	5	1	3	3	1
4	4	4	4	4	4	4	4	4	4	4	4	4	4	4	4	4	4	4	4	4	4	4	4	4	4	4	1	3	3	1
5	5	4	5	5	5	4	4	4	4	4	4	4	4	4	4	4	4	4	4	4	4	4	4	4	4	4	0	3	3	1
5	5	5	5	5	4	5	4	4	4	4	4	4	5	4	4	4	4	4	4	4	5	4	4	4	4	4	1	3	3	1
4	4	4	4	4	4	4	4	4	4	4	4	4	4	4	4	4	4	4	4	4	4	4	4	4	4	4	0	2	2	1
4	4	4	4	4	4	4	4	4	4	4	4	4	4	4	4	4	4	4	4	4	4	4	4	4	4	4	0	3	3	1
5	4	4	4	4	4	5	4	5	5	4	4	4	4	4	4	4	4	4	4	4	4	4	4	4	4	4	1	3	3	1
4	4	4	4	4	3	3	3	4	4	4	3	3	4	4	4	4	4	4	4	3	4	4	3	4	3	3	0	3	3	1
4	4	4	4	4	4	4	4	4	4	4	4	4	4	4	4	4	4	4	4	4	4	4	4	4	4	4	1	1	1	1
4	4	4	4	4	4	4	4	4	4	4	4	4	4	4	4	4	4	4	4	4	4	4	4	4	4	4	0	3	3	1
4	4	4	4	5	5	4	4	5	5	5	5	4	4	4	4	4	4	4	4	4	4	4	4	4	5	5	1	3	3	1
4	4	4	5	4	5	5	4	4	4	5	5	5	4	4	5	5	4	4	4	5	4	5	4	4	4	4	0	3	3	1
5	5	5	4	5	5	5	5	5	5	5	5	5	5	5	4	4	5	5	5	4	4	4	4	5	4	4	0	1	1	1
4	4	4	4	4	2	2	4	4	4	4	4	4	4	4	4	4	4	4	4	4	4	4	4	4	4	4	0	3	3	1
5	5	2	5	4	4	3	4	4	3	4	4	4	4	4	4	4	4	4	4	4	4	4	4	3	3	3	0	3	3	1
5	5	5	5	5	5	5	5	5	5	5	5	5	5	5	5	5	5	5	5	5	5	5	5	5	5	5	1	2	2	1
4	5	5	5	5	5	5	5	5	5	5	5	5	5	5	5	5	5	5	5	5	5	5	5	5	5	5	1	3	3	1
4	4	4	5	4	4	4	4	5	4	4	4	4	4	4	4	4	4	4	4	4	4	4	4	4	4	4	1	3	3	1
5	4	5	5	4	4	4	4	4	4	4	4	4	4	4	4	4	4	4	4	4	4	4	4	4	4	4	0	3	3	1
5	4	3	3	3	3	4	3	4	4	4	5	5	5	5	5	5	5	5	5	5	5	5	5	5	5	4	1	3	3	1
4	4	4	5	5	4	4	4	4	4	4	4	4	4	4	4	4	4	5	4	4	4	4	4	4	3	4	0	3	3	1
4	4	4	4	4	4	4	4	4	4	4	4	5	5	5	5	5	5	5	5	5	5	4	5	5	4	5	0	3	3	1
4	4	4	4	4	4	4	4	4	4	4	4	4	4	4	4	4	4	4	4	4	4	4	4	4	4	4	1	3	3	1
4	4	5	5	5	5	4	4	4	4	4	5	4	4	5	5	4	4	4	4	5	4	4	4	4	4	4	1	3	3	1
4	4	4	4	4	4	4	4	4	4	3	3	4	4	4	4	4	4	3	4	4	4	4	4	4	4	4	1	2	2	1
4	4	4	4	4	4	4	4	4	4	4	4	4	4	4	4	4	4	4	4	4	4	4	4	4	4	4	0	3	3	1
4	4	4	4	4	4	4	4	4	4	4	4	4	4	4	4	4	4	4	4	4	4	4	4	4	4	4	1	3	3	1
5	5	5	5	5	3	3	4	5	5	5	5	5	4	4	5	5	5	4	5	5	5	4	4	4	4	4	0	3	3	1
4	4	4	4	4	4	4	4	4	4	4	4	4	4	4	4	4	4	4	4	4	4	4	4	4	4	4	1	3	3	1
4	4	4	4	4	4	4	4	4	4	4	4	4	4	4	4	4	4	4	4	4	4	4	4	4	4	4	0	3	3	1
4	4	4	4	4	5	5	5	5	5	5	5	5	5	5	5	5	5	5	5	5	5	5	5	5	5	5	0	3	3	1
4	4	4	4	4	4	4	4	4	4	4	4	4	4	4	4	4	4	4	4	4	4	4	4	4	4	4	1	3	3	2
4	4	4	4	4	4	4	4	4	4	4	4	4	4	4	4	4	4	4	4	4	4	4	4	4	4	2	1	3	3	1
5	5	5	5	5	4	5	5	5	5	5	5	5	5	5	5	5	5	5	5	5	5	4	4	4	4	4	1	3	3	1
4	4	4	4	4	4	4	4	4	4	4	4	4	4	4	4	4	4	4	4	4	4	4	4	4	4	4	0	3	3	1
4	4	4	4	4	4	4	4	4	4	4	4	4	4	4	4	4	4	4	4	4	4	4	4	4	4	4	0	3	3	1
4	4	4	5	4	4	4	4	4	4	4	4	4	4	4	4	4	4	4	4	4	4	4	4	4	4	4	0	2	2	1
5	5	5	5	5	4	4	5	5	5	5	5	5	5	5	5	5	5	5	4	4	4	4	4	4	4	4	0	3	3	1
4	4	4	4	4	4	4	4	4	4	4	4	4	4	4	4	4	4	4	4	4	4	4	4	4	4	4	0	3	3	1
5	4	4	4	4	4	4	4	4	4	4	4	4	4	4	4	4	4	4	4	4	4	4	5	5	4	4	0	3	3	1
5	5	5	5	5	5	5	5	5	5	5	5	5	5	5	5	3	3	3	4	4	3	4	3	3	4	3	1	2	2	1
4	4	4	4	4	4	4	4	4	4	4	4	4	4	4	4	4	4	4	4	4	4	4	4	4	4	4	1	3	3	1
4	4	5	4	4	4	4	4	4	4	4	3	4	4	4	4	4	4	4	4	4	4	4	4	4	4	4	0	3	3	1
4	4	4	4	4	4	4	4	4	4	4	4	4	4	4	4	4	4	4	4	4	4	4	4	4	4	4	0	3	3	1
4	4	4	5	5	4	4	4	4	4	4	4	4	4	4	4	4	4	4	4	4	4	4	4	4	4	4	1	3	3	2
5	5	5	5	5	5	5	5	5	5	5	5	5	5	5	5	5	5	5	5	5	5	5	5	5	5	5	1	3	3	1
5	5	5	5	5	5	5	5	5	5	5	5	5	5	5	4	4	4	5	4	5	5	5	5	5	5	5	1	3	3	1
4	4	4	4	4	4	4	4	4	4	4	4	4	4	4	4	4	4	4	4	4	4	4	4	4	4	4	1	3	3	1
4	4	4	4	4	4	4	4	4	4	4	4	4	4	4	4	4	4	4	4	4	4	4	4	4	4	4	1	3	3	1
4	4	4	4	4	4	4	4	4	4	4	4	4	4	4	4	4	4	4	4	4	4	4	4	4	4	4	1	3	3	1
5	4	2	4	4	4	4	4	4	4	4	4	4	4	4	4	4	4	4	4	4	4	4	4	4	4	4	1	3	3	1
4	4	4	4	4	4	4	4	4	4	4	3	3	4	4	4	4	4	4	4	4	4	4	4	4	4	4	1	3	3	1
4	4	4	4	4	4	4	4	4	4	4	4	4	4	4	4	4	4	4	4	4	4	4	4	4	4	4	0	3	3	1
4	4	4	4	4	4	4	4	4	4	4	4	4	4	4	4	4	4	4	4	4	4	4	4	4	4	4	0	3	3	1
4	4	4	4	4	4	4	4	4	4	4	4	4	4	4	4	4	4	4	4	4	4	4	4	4	4	4	0	3	3	1
2	4	4	4	4	4	4	4	4	4	4	4	4	4	4	4	4	4	4	4	4	4	4	4	4	4	4	1	3	3	1
5	4	4	5	5	3	3	4	5	5	5	5	5	5	5	5	5	5	5	5	4	4	4	4	5	4	5	0	3	3	1
5	4	5	4	4	5	4	4	4	4	4	4	4	4	4	4	4	4	4	5	4	4	3	4	4	4	4	1	3	3	1
4	4	4	4	4	4	4	4	4	4	4	4	4	4	4	4	4	4	4	4	4	4	4	4	4	4	4	0	3	3	1
5	5	5	4	4	4	4	4	4	4	4	4	4	4	4	4	4	4	4	4	4	4	4	4	5	4	4	1	3	3	1
4	4	4	4	4	4	4	4	4	4	4	4	4	4	4	4	4	4	4	4	4	4	4	4	4	4	4	0	3	3	1
4	4	4	4	4	4	4	4	4	4	4	4	4	4	4	4	4	4	4	4	4	4	4	4	4	4	4	0	3	3	1
5	5	5	5	5	5	5	5	5	5	5	5	5	5	5	5	5	5	5	5	5	5	5	5	5	5	5	1	3	3	1
5	5	5	5	4	4	4	4	4	4	4	4	5	4	4	4	4	5	5	4	4	4	4	4	4	5	5	0	3	3	1
5	5	4	4	4	4	4	4	4	4	4	4	4	4	4	4	4	4	4	4	4	4	4	4	4	4	4	0	3	3	1
4	4	3	4	4	3	4	4	4	4	4	4	4	4	4	4	4	4	4	4	4	4	4	4	4	4	4	0	3	3	1
4	3	4	4	4	4	4	4	4	4	4	4	4	4	4	4	4	4	4	4	4	4	4	4	4	4	4	0	3	3	1
4	4	4	4	4	4	4	4	4	4	4	4	4	4	4	4	4	4	4	4	4	4	4	4	4	4	4	1	3	3	1
4	4	4	4	4	4	4	4	4	4	4	4	4	4	4	4	4	4	4	4	4	4	4	4	4	4	4	1	3	3	1
4	4	4	4	4	4	4	4	4	4	4	4	4	4	4	4	4	4	3	3	3	3	4	4	4	4	4	0	3	3	1
5	5	5	5	5	4	4	5	4	5	4	5	5	5	4	5	5	5	4	4	4	4	4	5	4	4	4	1	3	3	1
5	4	4	4	4	4	4	4	4	4	4	4	4	4	4	4	4	4	4	4	4	4	4	4	4	4	4	0	3	3	1
5	5	4	4	4	4	4	4	4	4	4	4	4	4	4	4	4	4	4	4	4	4	4	4	4	4	4	0	3	3	1
5	4	4	4	5	5	4	4	4	4	4	4	4	4	4	4	4	4	4	4	4	4	4	4	4	4	4	0	3	3	1
4	4	4	4	4	4	4	4	4	4	4	4	4	4	4	4	4	4	4	4	4	4	4	4	4	4	4	0	3	3	1
4	4	4	4	3	3	2	4	4	4	4	3	4	4	4	3	4	4	3	4	4	3	4	4	4	3	3	0	2	2	1
5	5	5	5	5	4	4	4	4	4	4	4	4	4	4	4	4	4	4	4	4	4	4	4	4	4	4	1	3	3	1
4	4	4	4	4	4	4	4	4	4	4	4	4	4	4	4	4	4	4	4	4	4	4	4	4	4	4	0	3	3	1
4	4	4	4	4	4	4	4	4	4	4	4	4	4	4	5	4	4	4	4	4	4	4	4	4	4	4	0	3	3	1
4	4	4	4	4	4	4	4	4	4	4	4	4	4	4	4	4	4	4	4	4	4	4	4	4	4	4	0	3	3	1
4	4	4	4	5	5	5	5	4	5	4	4	5	4	5	5	5	4	4	5	5	5	4	4	5	4	5	1	3	3	1
1	1	4	3	4	3	4	4	4	1	4	3	3	4	4	3	1	4	3	4	4	3	4	1	3	4	4	1	1	1	1
4	4	4	4	4	4	4	4	4	4	4	4	4	4	4	4	4	4	4	4	4	4	4	4	4	4	4	0	3	3	1
4	4	4	4	4	4	4	4	4	4	4	4	4	4	4	4	4	4	4	4	4	4	4	4	4	4	4	0	3	3	1
5	5	5	5	5	5	5	5	5	5	5	5	5	5	5	5	5	5	4	4	4	4	4	5	5	5	4	0	3	3	1
4	4	4	4	4	4	4	4	4	4	4	4	4	4	4	4	4	4	4	4	4	4	4	4	4	4	4	1	3	3	1
5	5	5	5	5	4	4	4	4	4	4	4	4	4	4	4	4	4	4	4	4	4	4	4	4	4	4	0	3	3	1
4	4	5	4	4	4	4	4	5	5	4	4	4	4	4	4	4	4	4	4	4	4	4	4	4	4	4	0	3	3	1
4	4	4	4	4	4	5	4	4	4	4	4	4	4	4	5	4	5	5	4	4	4	4	4	4	4	4	1	3	3	1
5	5	5	5	5	5	4	4	5	5	5	5	5	5	4	4	5	5	4	4	5	5	5	5	5	5	5	0	3	3	2
5	4	5	5	5	4	4	4	5	5	5	5	5	5	5	5	5	5	5	5	5	5	5	4	4	5	5	1	3	3	1
5	5	4	4	4	4	4	4	4	4	4	3	3	4	4	4	5	4	4	4	4	5	4	4	4	5	4	0	3	3	1
4	4	4	4	4	3	4	4	4	4	4	3	4	4	4	4	4	4	3	4	4	4	4	4	4	3	3	1	3	3	2
5	4	5	4	4	4	4	4	4	4	4	4	4	4	4	4	4	4	4	4	4	4	4	4	4	4	3	0	3	3	1
5	4	5	5	5	4	4	4	4	4	4	4	4	4	4	4	4	4	4	4	4	3	3	4	4	4	3	1	3	3	1
1	1	1	1	1	1	4	4	1	4	1	1	1	4	1	4	4	4	4	4	4	4	4	4	4	1	1	1	3	3	1
5	5	5	5	5	5	5	5	5	5	5	5	5	5	5	5	5	5	5	5	5	5	5	5	5	5	5	1	3	3	1
4	4	4	4	4	4	4	4	4	4	4	4	4	4	4	4	4	4	4	4	4	4	4	4	4	4	4	1	2	2	1
1	1	1	1	1	1	1	1	1	1	1	1	1	1	1	1	1	1	1	1	1	1	1	1	1	1	1	0	3	3	1
5	5	5	5	5	5	5	5	5	5	5	4	4	5	5	5	5	5	5	5	5	1	5	5	5	2	2	0	2	2	1
5	4	4	3	4	5	2	4	5	5	5	4	4	4	5	5	4	4	4	4	4	4	4	4	4	4	4	0	3	3	1
5	4	4	5	5	4	4	4	4	4	4	4	4	4	4	4	4	4	4	4	4	4	4	4	4	4	4	1	3	3	1
4	4	4	4	4	4	4	4	4	4	4	4	4	4	4	4	4	4	4	4	4	4	4	3	4	4	3	0	3	3	1
4	4	4	4	4	4	4	4	4	4	4	4	4	4	4	4	4	4	4	4	4	4	4	4	4	4	4	0	3	3	1
3	3	4	5	4	5	4	4	4	4	4	3	3	3	3	3	3	4	4	4	4	4	3	4	4	4	4	1	2	2	1
4	4	3	4	3	3	4	4	4	4	4	4	4	4	4	4	5	4	4	4	4	4	4	4	4	4	4	1	3	3	1
5	5	5	5	5	5	5	5	5	5	5	5	5	5	5	5	5	5	5	5	5	5	5	5	5	5	5	0	3	3	1
4	4	3	4	4	4	4	4	4	4	3	4	4	4	4	5	4	4	4	4	4	4	4	4	5	5	4	0	3	3	1
4	4	5	4	4	5	5	4	4	4	5	4	4	5	4	4	5	4	4	4	4	4	4	4	4	4	5	1	3	3	1
4	4	4	4	4	4	4	4	4	4	4	4	4	4	4	4	4	4	4	4	4	4	4	4	4	4	4	0	3	3	1
4	4	4	4	4	4	5	5	4	4	4	4	4	4	4	4	4	4	4	4	4	4	4	4	4	4	4	0	3	3	1
4	4	5	4	5	4	5	4	5	4	5	4	5	4	5	4	5	5	4	4	5	4	5	4	5	4	5	0	2	2	1
4	4	3	4	4	4	3	4	4	4	4	4	4	4	4	4	4	4	4	4	3	4	3	4	4	4	3	1	3	3	1
4	4	4	4	4	4	4	4	4	4	4	4	4	4	4	4	4	4	4	4	4	4	4	4	4	4	4	0	3	3	1
4	4	4	4	4	4	4	5	4	5	5	5	5	5	5	5	5	5	4	4	4	4	4	4	4	4	4	0	3	3	1
5	4	4	5	4	5	4	4	5	4	4	4	4	4	4	4	4	5	3	4	4	4	4	4	4	4	4	1	2	2	1
4	5	4	4	5	4	4	4	4	4	4	4	4	4	4	4	4	4	4	4	4	4	4	4	4	4	4	0	3	3	1
5	5	4	4	3	5	4	4	4	5	5	4	5	5	5	4	5	5	4	5	4	4	5	5	5	4	5	1	3	3	1
5	5	4	4	4	4	4	4	4	4	4	4	4	4	4	4	4	4	4	4	4	4	3	4	4	3	4	0	3	3	1
4	4	4	4	4	4	4	4	4	4	4	4	4	4	4	4	4	4	4	4	4	4	4	4	4	4	4	1	1	1	1
4	4	4	4	4	4	4	4	4	4	4	4	4	4	4	4	4	4	4	4	4	4	4	4	4	4	4	1	3	3	1
5	4	5	4	5	4	5	4	4	5	4	4	5	4	5	5	4	4	4	5	5	5	5	5	5	5	5	1	1	1	1
4	1	4	4	4	4	4	4	4	4	4	4	4	4	4	4	4	4	4	4	4	4	4	4	4	4	4	0	3	3	2
5	5	5	5	5	5	5	5	4	5	5	4	4	5	5	4	5	5	5	5	5	5	5	4	5	5	5	0	3	3	1
5	5	5	4	5	5	5	5	5	5	5	5	4	4	5	5	5	4	4	5	5	5	5	5	4	5	4	0	3	3	2
4	4	4	4	4	4	4	4	4	4	4	4	4	4	4	4	4	4	4	4	4	4	4	4	4	4	4	1	3	3	3
5	4	4	5	4	4	3	4	5	4	4	4	4	4	4	4	4	4	4	4	4	4	4	4	4	4	4	0	3	3	1
5	5	4	4	4	4	4	4	4	4	4	4	4	4	4	4	4	4	4	4	4	4	4	4	4	4	4	0	1	1	1
5	5	5	5	4	4	4	4	4	4	4	4	4	4	4	4	4	4	4	4	4	4	4	4	4	4	4	0	3	3	1
4	3	4	4	4	4	3	4	1	4	4	4	4	4	4	4	4	4	4	4	4	4	4	4	4	4	4	0	3	3	1
5	5	5	5	5	5	5	5	5	5	5	5	5	5	5	5	5	5	5	5	4	5	5	5	4	4	5	1	2	2	1
4	4	4	4	4	4	4	4	4	4	4	4	4	4	4	4	4	4	4	4	4	4	4	4	4	4	4	0	3	3	1
4	4	4	4	4	4	4	4	4	4	4	4	4	4	4	4	4	4	4	4	4	4	4	4	4	4	4	0	3	3	1
4	4	4	4	4	4	3	4	4	4	4	4	4	4	4	4	4	4	4	4	4	4	4	4	4	4	4	0	3	3	1
2	2	2	2	2	2	2	4	4	4	4	4	4	4	4	4	3	4	4	4	4	4	4	2	4	4	4	0	3	3	1
5	5	4	4	4	4	4	4	5	4	4	3	3	4	4	4	4	4	4	4	4	3	4	4	4	4	4	0	3	3	1
4	4	5	5	4	5	5	5	5	5	5	5	5	5	5	5	5	5	5	5	5	5	5	4	4	4	5	1	3	3	1
4	4	4	4	4	5	4	4	4	4	4	4	4	4	4	4	4	4	4	4	4	4	4	4	4	4	4	0	3	3	1
4	4	5	4	5	4	4	4	5	4	4	4	4	4	4	5	4	4	5	4	4	5	4	4	5	4	4	0	3	3	1
1	4	4	4	4	5	4	4	4	4	4	4	4	4	4	4	4	4	4	4	4	4	4	4	4	4	4	1	3	3	1
4	5	4	4	5	5	5	4	4	5	4	4	4	4	5	5	5	5	5	4	4	4	4	4	5	4	4	1	3	3	1
4	4	4	4	4	4	4	4	4	4	4	4	4	4	4	4	4	4	4	4	4	4	4	4	4	4	4	1	3	3	1
4	5	5	5	5	4	4	5	5	5	4	4	5	5	5	5	5	5	5	4	5	4	4	5	5	5	5	1	3	3	1
4	4	4	4	4	4	4	4	4	4	4	4	4	4	4	4	4	4	4	4	4	4	4	4	4	4	4	0	2	2	1
4	4	4	4	4	4	4	4	4	4	4	4	4	4	4	4	4	4	4	4	4	4	4	4	4	4	4	0	3	3	1
5	5	5	5	5	5	5	5	5	5	5	5	5	5	5	5	5	5	5	5	5	5	5	5	5	5	5	1	3	3	1
4	4	4	4	4	4	4	4	4	4	4	4	4	4	4	4	4	4	4	4	4	4	4	4	4	4	4	0	3	3	1
5	5	5	5	5	4	4	4	4	4	4	4	4	4	5	4	4	4	4	4	4	4	4	4	5	5	5	1	3	3	1
4	4	3	4	4	3	4	4	4	4	4	4	4	4	4	4	4	4	4	4	4	4	3	4	4	4	3	0	3	3	1
4	4	4	4	4	4	4	4	4	4	4	4	4	4	4	4	4	4	4	4	4	4	4	4	4	4	4	1	3	3	1
5	4	5	5	5	4	4	5	5	5	5	4	4	4	4	4	5	4	4	4	4	4	4	4	4	4	4	0	3	3	1
5	4	5	5	4	4	4	5	4	5	4	4	4	5	5	4	4	4	5	4	5	4	4	4	5	5	4	1	3	3	1
1	4	4	4	4	4	4	4	4	4	4	4	4	4	4	4	4	4	4	4	4	4	4	4	4	4	4	0	3	3	1
4	4	5	5	4	4	4	5	4	4	4	4	4	4	4	4	4	5	4	4	4	4	5	5	4	4	4	0	3	3	1
5	5	5	5	5	4	4	4	5	5	5	5	5	5	5	5	5	5	5	4	4	4	4	5	4	4	4	0	3	3	1
4	4	4	4	4	4	4	4	4	4	3	4	4	4	4	4	4	4	4	3	4	4	4	4	4	4	4	0	3	3	2
4	4	4	4	4	4	4	4	4	4	4	4	4	4	4	4	4	4	4	4	4	4	4	4	4	4	4	0	3	3	1
5	5	5	5	5	5	5	5	5	5	5	5	5	5	5	5	5	5	5	5	5	5	5	5	5	5	5	0	3	3	1
4	4	4	4	4	4	4	4	4	4	4	4	4	4	4	4	4	4	4	4	4	4	4	4	4	4	4	1	3	3	1
4	4	4	4	4	4	4	4	4	4	4	4	4	4	4	4	4	4	4	4	4	4	4	4	4	4	4	0	3	3	1
4	4	4	4	4	4	4	4	4	4	4	4	4	4	4	4	4	4	4	4	4	4	4	4	4	4	4	0	3	3	1
4	4	4	4	4	4	4	4	4	4	4	4	4	4	4	4	4	4	4	4	4	4	4	4	4	4	4	1	3	3	1
4	4	4	4	4	4	4	4	4	4	4	4	4	4	4	4	4	4	4	4	4	4	4	4	4	4	4	1	3	3	1
1	2	2	1	4	2	2	4	4	4	4	4	4	4	4	4	5	5	5	4	4	4	4	4	4	4	4	1	3	3	1
4	4	5	4	4	4	4	4	4	4	4	4	4	4	4	4	4	4	4	4	4	4	4	4	4	4	4	0	3	3	1
5	5	5	5	5	5	5	5	5	5	5	5	5	5	5	5	4	5	4	4	3	4	3	4	3	3	5	1	3	3	1
5	5	5	5	5	4	4	4	5	5	5	5	5	5	5	5	5	5	5	5	5	5	5	5	5	5	5	1	3	3	1
5	5	4	4	5	5	5	4	4	4	5	4	4	5	5	4	5	5	5	5	5	5	5	5	5	5	4	1	2	2	1
5	5	4	4	4	4	4	4	5	5	5	5	5	5	5	4	4	4	4	4	4	4	4	4	4	4	4	0	3	3	1
4	4	4	4	4	4	4	4	4	4	4	4	4	4	4	4	4	4	4	4	4	4	4	4	4	4	4	0	3	3	1
4	4	4	4	4	4	4	4	4	4	4	4	4	4	4	4	4	4	4	4	4	4	4	4	4	4	4	0	3	3	1
5	4	4	4	4	4	4	4	4	4	4	4	4	4	4	4	4	4	4	5	4	4	4	4	4	4	4	0	3	3	2
4	4	4	5	4	5	5	4	4	4	4	4	4	4	4	4	5	4	5	4	4	4	4	4	4	4	4	1	3	3	1
4	4	5	4	4	4	4	5	5	4	4	4	4	4	4	4	5	4	5	4	5	5	5	4	4	4	4	0	2	2	1
4	4	4	5	4	4	4	4	4	4	5	4	4	4	4	4	4	4	4	4	4	4	5	4	5	4	4	0	3	3	1
5	5	5	4	5	5	5	5	5	5	5	5	5	5	5	5	5	5	5	5	5	5	5	5	5	5	5	1	3	3	1
4	4	4	5	4	4	4	4	4	4	5	4	4	4	4	5	5	5	5	4	4	4	4	4	4	4	4	0	3	3	1
4	4	4	5	4	4	4	4	4	5	4	4	4	4	5	5	4	4	5	4	4	4	5	5	4	5	4	1	3	3	1
5	5	5	5	5	2	4	4	5	5	5	4	5	5	5	5	5	4	4	5	4	4	4	4	4	4	4	1	3	3	2
5	5	4	5	5	4	4	4	5	4	4	4	5	5	5	5	5	5	5	5	5	5	5	5	5	5	5	1	2	2	1
4	4	5	5	5	5	5	5	5	5	5	5	5	5	5	5	5	5	5	5	5	5	5	5	5	5	5	0	2	2	1
4	4	4	4	4	4	4	4	4	4	4	4	4	4	4	4	4	4	4	4	4	4	4	4	4	4	4	0	2	2	1
5	5	5	5	5	5	4	5	5	1	5	5	5	5	5	5	5	5	5	5	5	5	5	5	5	5	5	0	3	3	1
4	4	4	4	4	4	4	4	4	4	4	4	4	4	4	4	4	4	4	4	4	4	4	4	4	4	4	0	3	3	1
4	4	4	4	4	4	4	5	4	4	5	4	4	4	4	5	3	4	4	4	4	3	3	4	5	3	4	0	3	3	1
4	4	3	4	4	4	4	4	4	4	4	3	4	4	4	4	4	4	4	3	3	4	4	4	4	4	4	0	3	3	1
4	4	4	4	4	5	4	5	5	5	5	4	4	4	4	4	4	4	4	4	4	4	4	4	4	4	4	0	3	3	1
4	4	4	4	4	4	4	4	4	4	4	4	4	4	4	4	4	4	4	4	4	4	4	4	4	4	4	0	3	3	1
4	4	4	4	4	4	4	4	4	4	4	4	4	4	4	4	4	4	4	4	4	4	4	4	4	4	4	0	3	3	1
4	4	4	4	4	4	4	4	4	4	4	4	4	4	4	4	4	4	4	4	4	4	4	4	4	4	4	0	3	3	1
4	4	4	4	4	4	4	4	4	4	4	4	4	4	4	4	4	4	4	4	4	4	4	4	4	4	4	1	3	3	1
5	5	5	5	5	5	5	5	5	5	5	5	5	5	5	5	5	5	5	5	5	5	5	5	5	5	5	0	3	3	1
4	4	4	4	4	4	4	4	4	4	4	4	4	4	4	4	4	4	4	4	4	4	4	4	4	4	4	0	3	3	1
4	4	5	4	5	4	4	4	4	4	4	4	4	4	4	4	4	4	4	4	4	4	4	4	4	4	4	0	3	3	1
4	4	4	4	4	4	4	4	4	4	4	4	4	4	4	4	4	4	4	4	4	4	4	4	4	4	3	0	3	3	1
4	5	5	2	4	4	5	5	4	5	4	4	4	5	4	4	4	5	4	4	4	4	4	4	4	4	4	1	3	3	1
5	4	1	4	5	4	4	4	5	5	5	5	5	5	4	5	5	5	5	5	4	4	4	5	5	5	5	0	3	3	1
4	4	4	4	4	4	4	4	4	4	4	4	4	4	4	4	4	4	4	4	4	4	4	4	4	4	4	1	3	3	1
5	5	5	5	5	5	5	5	5	5	5	5	5	5	5	5	5	5	5	5	5	5	5	5	5	5	5	0	3	3	1
4	4	4	4	4	4	4	4	4	4	4	4	4	4	4	4	4	4	4	4	4	4	4	4	4	4	3	0	3	3	1
4	4	4	4	4	4	4	4	4	4	4	4	4	4	4	4	4	4	4	4	4	4	4	4	4	4	4	0	3	3	1
4	4	4	4	4	4	4	4	4	4	4	4	4	4	4	4	4	4	4	4	4	4	4	4	4	4	4	1	3	3	1
5	5	5	5	5	4	4	5	5	5	5	5	5	4	4	4	4	4	4	4	4	4	4	4	4	4	4	1	3	3	1
1	5	5	4	5	4	4	4	5	4	4	5	5	5	5	4	4	4	5	5	4	5	4	4	4	4	4	1	3	3	1
4	4	4	4	4	4	4	4	4	4	4	4	4	4	4	4	4	4	4	4	4	4	4	4	4	4	4	0	3	3	1
5	5	5	5	5	5	4	4	5	5	5	5	5	5	5	5	5	4	4	4	4	3	4	4	4	4	4	0	3	3	1
4	4	4	4	4	4	4	4	4	4	4	4	4	4	4	4	4	4	4	4	4	4	4	4	4	4	4	1	3	3	1
5	5	5	5	5	5	5	5	5	5	5	5	5	5	5	5	5	5	5	5	5	5	5	5	5	5	5	0	3	3	1
4	4	4	4	4	5	4	4	4	4	4	4	4	5	5	4	4	4	4	4	4	4	4	4	4	4	4	0	3	3	1
4	4	4	4	4	4	4	4	4	4	4	4	4	4	4	4	4	4	4	4	4	4	4	4	4	4	4	0	3	3	1
5	5	5	5	5	5	5	5	5	5	5	5	5	5	5	5	5	5	5	5	5	5	5	5	5	5	5	0	3	3	1
3	4	4	4	4	4	4	4	4	4	4	4	4	4	4	4	4	4	4	4	4	4	4	4	4	4	4	1	3	3	1
5	5	5	5	4	4	5	4	5	4	5	5	5	4	5	5	5	4	5	4	4	5	5	5	4	5	4	0	3	3	1
5	4	5	5	4	5	5	5	5	5	5	5	5	5	5	5	5	5	4	4	4	4	4	4	5	4	4	0	3	3	1
4	4	4	4	4	4	4	4	4	4	4	4	4	4	4	4	4	4	4	4	4	4	4	4	4	4	4	0	2	2	1
4	5	5	5	5	5	5	5	5	5	5	5	5	5	5	4	5	5	5	5	5	5	5	5	5	5	5	1	3	3	1
4	4	4	4	4	4	4	4	4	4	4	4	4	4	4	4	4	4	4	4	4	4	4	4	4	4	4	0	3	3	1
5	5	4	4	4	4	4	4	4	4	4	5	5	4	4	4	5	4	4	4	4	4	4	4	4	4	4	1	3	3	2
5	4	4	4	5	3	3	4	5	5	4	4	4	4	4	4	4	4	4	4	4	4	4	4	4	4	4	0	3	3	1
5	4	5	4	5	4	4	4	4	4	4	4	4	4	4	4	4	4	4	4	4	4	4	4	4	4	4	1	3	3	1
4	4	4	4	4	4	4	4	4	4	4	4	4	4	4	4	4	4	4	4	4	4	4	4	4	4	4	0	3	3	1
4	4	4	4	4	4	4	4	4	4	4	4	4	4	4	4	4	4	4	4	4	4	4	4	4	4	4	0	3	3	1
5	4	5	4	4	5	5	4	5	5	4	4	4	4	4	5	4	4	5	5	4	4	4	4	5	4	4	1	3	3	1
5	4	4	5	5	4	4	4	5	5	5	4	4	5	4	5	5	4	5	4	5	5	4	5	5	4	4	0	3	3	1
4	5	4	4	5	5	4	4	4	4	4	4	4	4	4	4	4	4	4	4	4	4	4	4	4	4	4	1	1	1	1
5	5	5	5	5	5	5	5	5	5	5	5	5	5	5	5	5	5	5	5	5	5	5	5	5	5	5	0	3	3	1
5	5	5	5	5	5	5	5	5	5	5	5	5	5	5	5	5	5	5	5	5	5	5	5	5	5	5	1	3	3	1
4	4	3	4	4	4	4	4	4	4	4	4	4	4	4	4	4	4	4	4	4	4	4	4	4	4	4	1	1	1	1
4	4	4	4	4	4	4	4	4	4	4	4	4	4	4	4	4	4	4	4	4	4	4	4	4	4	4	1	3	3	1
4	4	4	4	4	4	4	4	4	4	4	4	4	4	4	4	4	4	4	4	4	4	4	4	4	4	4	1	3	3	1
4	4	4	4	4	4	4	4	4	4	4	4	4	4	4	5	4	4	4	4	4	4	4	4	4	4	4	1	3	3	1
5	5	5	5	5	5	5	5	5	5	5	5	5	5	5	4	5	5	5	5	5	5	5	5	5	5	5	1	1	1	1
4	4	4	4	4	4	4	4	3	4	4	4	4	4	4	4	4	4	4	4	4	4	4	4	4	4	4	0	3	3	2
3	3	4	4	4	4	4	4	4	4	4	4	4	4	4	3	4	4	3	4	4	4	4	3	2	3	4	1	2	2	1
5	5	5	4	5	4	4	4	5	5	5	5	4	5	5	4	4	4	5	5	5	4	4	4	5	4	4	1	1	1	1
4	4	4	4	4	4	4	4	4	4	4	4	4	4	4	4	4	4	4	4	4	4	4	4	4	4	4	0	3	3	1
4	4	4	5	4	4	4	4	4	4	4	4	4	4	4	4	4	4	4	4	4	4	4	4	4	4	4	1	3	3	1
3	3	4	3	4	4	2	4	4	4	4	2	2	4	4	2	4	4	4	4	4	4	4	4	4	4	4	0	3	3	1
4	4	4	4	4	4	4	4	4	4	4	4	4	4	4	4	4	4	4	4	4	4	4	4	4	4	4	0	3	3	1
4	4	4	4	4	4	4	4	4	4	4	4	4	4	4	4	4	4	5	4	4	4	4	5	5	4	4	1	3	3	1
4	4	4	4	4	2	2	4	4	4	4	4	4	4	4	4	4	4	4	4	4	4	4	4	4	4	4	0	3	3	1
1	1	1	1	1	1	1	1	1	1	1	1	1	1	1	1	1	1	1	1	1	1	1	1	1	1	1	1	2	2	1
4	4	2	3	3	2	4	2	2	4	4	4	4	4	4	4	4	4	2	2	2	2	2	4	4	4	4	1	3	3	1
4	4	4	4	4	4	4	4	4	4	4	4	4	4	4	4	4	4	4	4	4	4	4	4	4	4	4	0	3	3	1
4	4	4	4	4	4	2	4	5	5	4	3	4	4	4	4	4	4	4	4	4	4	4	4	4	4	4	0	3	3	1
4	4	4	4	4	4	4	4	4	4	4	4	4	4	4	4	4	4	4	4	4	4	4	4	4	4	4	1	2	2	1
4	4	4	4	4	4	4	4	4	4	4	4	4	4	4	4	4	4	4	4	4	4	4	4	4	4	4	1	3	3	1
5	4	4	4	4	4	4	4	5	4	4	4	4	4	4	4	4	4	4	5	4	4	4	4	4	4	4	1	3	3	1
4	4	4	4	4	4	4	4	4	4	4	4	4	4	4	4	4	4	4	4	4	4	3	4	4	4	4	0	3	3	1
5	5	5	5	5	5	5	5	5	5	5	5	5	5	5	5	5	5	5	5	5	5	5	5	5	5	5	0	3	3	1
5	5	4	4	4	4	4	4	4	4	4	4	4	4	4	4	4	4	4	4	4	4	4	4	4	4	4	0	3	3	1
5	5	5	5	4	4	4	4	3	4	4	4	4	4	4	4	4	4	4	4	4	4	4	4	4	4	4	0	3	3	1
5	4	4	5	5	4	4	4	5	5	5	4	4	4	4	4	4	4	4	4	4	4	4	4	4	4	4	1	3	3	2
5	5	5	5	5	5	5	5	5	5	5	4	4	5	5	5	5	5	4	5	5	5	1	4	4	5	5	3	3	3	3
1	5	1	5	1	5	5	1	5	2	5	5	3	1	3	3	5	5	1	5	3	5	5	4	5	5	5	1	2	2	3
1	1	1	1	1	1	1	1	1	1	1	1	1	1	1	1	1	1	1	1	1	1	1	1	1	1	1	1	3	3	1
4	4	4	4	4	4	4	4	4	4	4	4	4	4	4	4	4	4	4	4	4	4	4	4	4	4	4	0	3	3	1
5	5	5	5	4	4	5	5	4	4	4	5	5	5	5	4	5	4	4	5	5	4	4	5	4	4	4	0	2	2	1
5	5	5	5	5	5	5	5	5	5	5	5	5	5	5	5	5	5	5	5	5	5	5	5	5	5	5	0	3	3	1
4	4	4	4	4	4	2	4	4	4	4	4	4	4	4	4	4	4	4	4	4	4	4	4	4	4	4	0	3	3	1
4	4	4	4	4	4	4	4	4	4	4	4	4	4	4	4	4	4	4	4	4	4	4	4	4	4	4	0	3	3	2
5	5	5	5	5	5	5	5	5	5	5	5	5	5	5	4	5	5	5	5	5	5	5	5	5	5	5	1	1	1	2
1	1	1	4	4	4	4	4	4	4	4	4	4	4	4	4	4	4	4	4	4	4	4	4	4	4	4	1	3	3	1
5	5	5	5	4	4	4	4	5	5	5	4	5	5	5	5	5	5	5	5	5	5	5	5	5	5	5	1	3	3	1
5	5	5	5	4	5	4	5	5	5	5	4	5	5	5	5	5	5	5	5	5	5	5	5	5	5	4	1	3	3	2
5	4	5	5	5	4	4	5	5	5	5	4	5	5	5	4	5	5	5	4	5	4	5	5	4	4	4	1	2	2	1
4	4	2	4	4	4	4	4	4	4	4	2	4	4	4	4	4	4	4	4	4	4	4	4	4	4	4	1	3	3	1
4	4	5	5	5	5	4	4	4	5	5	5	5	4	4	4	5	4	4	4	5	4	5	4	5	4	4	1	3	3	1
4	4	4	4	4	4	4	4	4	4	4	4	4	4	4	4	4	4	4	4	4	4	4	4	4	4	4	1	3	3	1
5	4	5	4	5	4	4	4	5	5	5	4	4	4	4	4	4	4	4	4	4	4	4	4	4	4	4	1	3	3	3
4	4	3	5	5	3	4	4	5	5	5	4	4	4	4	5	5	5	4	3	4	4	4	4	4	4	4	0	3	3	1
5	5	5	5	5	5	5	5	5	5	5	5	5	5	5	5	5	5	5	5	5	5	5	5	5	5	5	1	3	3	1
5	5	5	5	5	5	5	5	5	5	5	5	5	5	4	4	4	4	4	4	4	4	4	4	4	4	4	0	3	3	3
4	4	4	4	4	4	4	4	4	4	4	4	4	4	4	4	4	4	4	4	4	4	4	4	4	4	4	0	3	3	1
4	4	4	4	4	4	4	4	4	4	4	4	4	4	4	4	4	4	4	4	4	4	4	4	4	4	4	1	3	3	1
5	5	4	5	5	4	4	4	4	4	4	5	4	4	4	4	4	4	4	4	4	4	5	5	4	4	4	1	3	3	2
5	4	5	4	4	4	4	4	4	4	4	4	4	4	4	4	4	4	4	4	4	4	4	4	4	4	4	1	3	3	1
4	4	4	4	4	4	4	4	4	4	4	4	4	4	4	4	4	4	4	4	4	4	4	4	4	4	4	0	3	3	1
5	5	5	5	5	5	5	5	5	5	5	5	5	5	5	5	5	5	5	5	5	5	5	5	5	5	5	1	3	3	1
4	4	4	4	4	4	4	4	4	4	4	4	4	4	4	4	4	4	4	4	4	4	4	4	4	4	4	0	3	3	1
5	5	5	5	5	5	5	5	5	5	5	5	5	5	5	5	5	5	5	5	4	5	4	5	4	4	4	1	3	3	1
5	5	5	5	5	4	5	5	5	5	5	5	5	5	5	5	5	5	4	5	5	4	5	5	5	4	4	1	1	1	2
4	4	4	4	4	4	4	4	4	4	4	4	4	4	4	4	4	4	4	4	4	4	4	4	4	4	4	0	3	3	1
5	5	5	4	4	4	4	4	4	4	4	4	4	4	4	3	3	3	3	3	3	3	3	4	4	3	3	0	3	3	1
5	5	4	4	4	4	4	4	4	4	4	4	4	4	4	4	4	4	4	4	4	4	4	4	4	4	4	0	3	3	1
5	4	4	4	4	4	4	4	5	5	5	4	4	4	4	4	4	4	4	4	4	4	4	4	4	4	4	0	3	3	2
5	5	5	5	5	5	5	5	5	5	5	5	5	5	5	5	5	5	5	5	5	5	5	5	5	5	5	0	3	3	1
4	4	4	4	4	4	4	4	4	4	4	4	4	4	4	4	4	4	4	4	4	4	4	4	4	4	4	0	3	3	1
1	4	4	4	4	4	4	4	4	4	4	4	4	4	4	4	4	4	4	4	4	4	4	4	4	4	4	0	3	3	1
4	4	4	4	4	4	4	4	4	4	4	4	4	4	4	4	4	4	4	4	4	4	4	4	4	4	4	0	3	3	1
4	4	3	4	4	3	4	4	4	4	4	4	4	4	4	5	5	5	5	5	4	5	5	5	4	4	4	1	3	3	1
4	4	4	4	4	4	3	4	4	4	4	3	4	4	4	3	4	4	3	4	4	4	4	4	4	4	4	1	3	3	1
4	4	4	4	4	4	4	4	4	4	4	4	4	4	4	4	4	4	4	4	4	4	4	4	4	4	4	1	3	3	1
4	4	4	4	4	4	4	4	4	4	4	4	4	4	4	4	4	4	4	4	4	4	4	4	4	4	4	0	3	3	1
5	4	5	5	5	5	5	5	5	5	5	5	5	4	4	5	5	5	5	5	5	5	5	5	5	5	5	0	3	3	1
5	4	4	5	5	5	4	4	5	5	5	4	5	5	5	5	4	4	5	5	5	5	5	5	5	5	5	1	3	3	1
4	4	4	4	4	4	4	4	4	4	4	4	4	4	4	4	4	4	4	4	4	4	3	4	4	4	2	0	3	3	1
5	5	5	5	5	5	5	5	5	5	5	5	5	5	5	5	5	5	5	5	5	5	5	5	5	5	5	1	1	1	1
5	5	5	5	5	4	4	4	5	5	5	4	4	4	4	4	4	4	4	4	4	4	4	4	4	4	4	0	3	3	1
4	4	4	4	4	4	4	4	4	4	4	4	4	4	4	4	4	4	4	4	4	4	4	4	4	4	4	0	3	3	1
5	4	4	4	4	4	2	4	4	4	4	4	4	4	4	4	4	4	4	4	4	4	4	4	4	4	4	1	3	3	2
5	5	5	5	5	5	5	5	5	5	5	5	5	5	5	5	5	5	5	5	5	5	5	5	5	5	5	0	3	3	1
4	4	4	4	4	4	4	4	4	4	4	4	4	4	4	4	4	4	4	4	4	4	4	4	4	4	4	0	3	3	1
5	5	4	4	5	5	5	5	5	5	5	5	5	5	5	5	5	5	5	5	5	5	5	5	5	5	5	0	3	3	1
1	1	1	1	1	1	4	1	1	1	1	1	1	1	1	1	1	1	1	1	1	1	1	1	1	1	1	1	3	3	2
5	5	5	5	5	5	5	5	5	5	4	4	4	4	4	5	4	5	4	4	5	4	4	4	4	5	4	0	2	2	1
5	5	5	5	5	5	5	5	5	5	5	4	4	4	5	5	5	5	2	5	5	5	5	5	5	5	5	1	1	1	2
5	5	5	5	5	5	5	5	5	5	5	5	5	5	5	5	5	5	5	5	5	5	5	5	5	5	5	0	3	3	1
1	5	4	4	4	5	4	4	5	5	3	4	5	5	5	5	5	4	5	4	4	4	5	4	5	5	5	1	3	3	1
5	5	5	5	5	5	5	5	5	5	5	5	5	5	5	5	5	5	5	5	5	5	5	5	5	5	5	1	3	3	1
4	4	4	5	5	5	5	5	5	5	5	5	5	5	5	5	5	5	4	4	4	4	4	5	5	5	5	0	3	3	1
4	4	4	4	4	4	4	4	4	4	4	4	4	4	4	4	4	4	4	4	4	4	4	4	4	4	4	0	3	3	1
4	4	4	4	4	4	4	4	4	4	4	4	4	4	4	4	4	4	4	4	4	4	4	4	4	4	4	1	3	3	1
1	4	4	4	4	4	4	4	4	4	4	4	4	4	4	4	4	4	4	4	4	4	4	4	4	4	4	0	3	3	1
5	4	4	4	4	4	4	4	4	4	4	5	5	5	4	4	4	4	4	4	4	4	4	4	4	3	3	0	2	2	1
4	3	3	4	4	3	3	3	4	3	5	4	4	3	4	4	4	4	3	4	4	5	3	4	4	4	5	0	1	1	3
4	4	4	4	4	5	4	4	4	4	4	3	4	4	4	4	4	4	4	4	4	4	4	4	4	4	4	0	3	3	1
4	4	4	4	4	4	4	4	4	4	4	4	4	4	4	4	4	4	4	4	4	4	4	4	4	4	4	0	3	3	1
5	5	5	5	5	5	5	5	5	5	5	5	5	5	5	5	5	5	5	5	5	5	5	5	5	5	5	0	3	3	1
4	4	4	4	4	4	4	4	4	4	4	4	4	4	4	4	4	4	4	4	4	4	4	4	4	4	4	1	3	3	2
5	5	5	4	4	5	4	4	4	4	4	5	4	4	5	5	5	5	4	4	4	4	4	4	4	4	4	1	3	3	1
3	4	4	4	4	4	3	4	4	4	4	4	4	4	4	4	4	4	4	4	4	4	4	4	4	4	4	0	3	3	1
5	5	5	5	5	5	5	5	5	5	5	5	5	5	5	5	5	5	5	5	5	5	5	5	5	5	5	1	3	3	1
4	4	4	4	4	4	4	4	4	4	4	4	4	4	4	4	4	4	4	4	4	4	4	4	4	4	4	1	3	3	1
4	4	5	4	4	4	4	4	4	4	4	4	4	4	4	4	4	4	4	4	4	4	4	4	4	4	4	0	3	3	1
3	4	4	4	4	4	4	4	4	3	3	4	4	3	4	3	4	4	3	4	4	3	3	4	4	4	2	0	1	1	1
5	5	5	4	5	5	5	5	5	5	5	5	4	4	5	5	5	5	5	5	5	5	5	5	5	5	5	1	3	3	1
4	4	4	4	4	4	4	4	4	4	4	4	4	4	4	4	4	4	4	4	4	4	4	4	4	4	4	0	3	3	1
1	4	4	4	4	4	5	4	4	4	4	4	4	5	4	4	5	4	3	4	4	4	4	5	4	4	4	0	3	3	1
1	1	1	1	1	1	1	1	1	1	1	1	1	1	1	1	1	1	1	1	1	1	1	1	1	1	1	1	3	3	1
1	1	5	5	5	4	4	5	5	5	5	5	4	4	4	4	4	4	4	4	4	4	4	4	4	4	4	0	3	3	1
4	4	4	4	4	4	4	4	4	4	5	4	4	4	4	4	4	4	4	4	4	4	4	4	4	4	4	0	3	3	1
4	4	4	4	4	4	2	3	3	4	3	4	4	4	4	4	4	4	4	4	4	3	3	4	3	3	3	1	3	3	1
4	4	4	4	4	4	4	4	4	4	4	4	4	4	4	4	4	4	4	4	4	4	4	4	4	4	4	0	3	3	1
4	4	4	4	4	4	4	4	4	4	4	4	4	4	4	4	4	4	4	4	4	4	4	4	4	4	4	0	3	3	1
5	5	3	4	4	4	4	4	4	4	4	4	4	4	4	4	4	4	4	4	4	4	4	4	4	4	4	1	3	3	1
4	4	4	4	4	3	3	3	3	3	3	5	5	4	5	5	5	5	5	5	5	5	5	5	5	5	5	1	3	3	2
1	1	3	3	3	3	3	3	3	3	3	3	3	3	3	3	3	3	3	3	3	3	3	3	3	3	3	1	3	3	1
5	4	4	4	4	4	3	4	4	4	4	4	4	4	4	4	4	4	4	4	4	4	4	4	4	4	4	0	3	3	1
5	4	4	4	4	4	4	4	4	4	4	4	4	4	4	4	4	4	4	4	4	4	4	4	4	4	4	1	3	3	1
4	4	5	4	5	4	4	5	4	5	5	4	4	5	4	4	5	4	4	5	5	5	4	5	4	4	4	0	3	3	1
4	4	2	5	4	5	4	3	2	3	4	4	3	5	4	4	5	4	4	4	4	5	4	5	5	4	3	1	2	2	1
4	4	4	4	4	4	4	4	4	4	4	4	4	4	4	4	4	4	4	4	4	4	4	4	4	4	4	0	3	3	3
4	4	4	4	4	4	4	4	4	4	4	4	4	4	4	4	4	4	4	4	4	4	4	4	4	4	4	1	2	2	1
5	5	5	5	5	5	5	5	5	5	5	5	5	5	5	5	5	5	5	5	5	5	5	5	5	5	5	0	3	3	1
5	5	5	5	5	4	5	5	5	5	5	5	5	5	5	5	5	5	5	5	5	5	5	5	5	5	5	0	3	3	1
4	3	3	4	4	2	3	3	3	4	4	4	3	2	2	3	3	3	3	4	4	4	3	5	5	4	4	0	1	1	3
4	4	5	4	4	5	5	5	4	4	4	4	4	4	5	4	4	4	4	4	4	4	4	4	4	4	4	1	3	3	3
4	4	4	5	5	4	4	4	5	5	5	5	5	4	5	5	4	5	5	4	5	4	5	5	5	5	5	0	3	3	1
4	4	4	4	4	4	4	4	4	4	4	4	4	4	4	4	4	4	4	4	4	4	4	4	4	4	4	0	3	3	1
4	4	4	4	4	4	4	4	4	4	4	4	4	4	4	4	4	4	4	4	4	4	4	4	4	4	4	1	3	3	1
4	4	4	4	4	4	4	4	4	4	4	4	4	4	4	4	4	4	4	4	4	4	4	4	4	4	4	1	3	3	1
4	4	4	4	4	4	4	4	4	4	4	4	4	4	4	4	4	4	4	4	4	4	4	4	4	4	4	0	3	3	1
4	4	4	4	4	4	4	4	4	4	4	4	4	4	4	4	4	4	4	4	3	4	4	4	4	4	4	0	3	3	1
4	4	4	4	4	4	4	4	4	4	4	4	2	4	4	4	4	4	3	3	3	4	4	4	4	4	4	0	3	3	1
5	5	4	4	4	4	4	4	4	4	4	4	4	4	4	4	4	4	4	4	4	4	4	4	4	4	4	0	3	3	1
4	4	4	4	4	4	4	4	4	4	4	4	4	4	4	4	4	4	4	4	4	4	4	4	5	4	4	1	3	3	1
4	4	3	4	4	4	4	4	4	4	4	4	4	4	4	4	4	4	4	4	4	4	4	4	4	4	4	0	3	3	1
5	4	4	4	5	5	5	5	5	5	5	4	4	4	4	4	4	4	4	4	4	4	4	4	4	4	4	0	3	3	1
1	1	1	1	1	3	3	3	4	4	4	4	4	4	4	4	4	4	4	4	4	4	3	4	4	5	4	1	3	3	1
5	5	5	5	5	5	5	5	5	5	5	4	5	5	5	5	5	5	5	5	5	5	5	5	5	5	5	0	3	3	1
5	5	5	5	5	4	4	4	5	5	5	5	5	5	5	5	5	5	5	5	5	5	5	5	5	5	4	0	3	3	1
5	5	5	5	5	5	5	5	5	5	5	5	5	5	5	5	5	5	4	4	4	4	4	4	4	4	4	1	2	2	1
5	5	5	5	5	5	5	5	5	5	5	5	5	5	5	5	5	5	5	5	5	5	5	5	5	5	5	1	2	2	1
4	4	5	4	4	4	4	4	4	4	4	4	4	4	4	4	4	4	4	4	4	4	4	4	4	4	4	1	3	3	1
5	5	5	5	5	5	5	5	5	5	5	4	4	4	4	4	4	4	4	4	4	4	4	4	4	4	4	0	3	3	1
5	5	5	4	4	4	4	4	4	4	4	4	4	4	4	4	4	4	4	4	4	4	4	4	4	4	4	0	3	3	1
4	5	2	4	4	4	1	4	5	4	4	4	4	4	4	4	4	4	4	4	4	4	4	4	4	4	4	0	3	3	1
5	5	5	5	5	5	5	5	5	5	5	5	5	5	5	5	5	5	5	4	5	5	5	5	5	5	5	1	1	1	2
4	4	4	4	4	2	3	5	3	4	3	4	4	4	4	4	5	4	4	4	4	4	4	4	4	4	4	1	3	3	1
4	4	5	4	4	5	4	4	4	4	4	5	5	5	5	4	4	4	4	5	5	5	5	5	4	4	4	1	3	3	1
1	1	1	1	1	1	1	1	1	1	4	4	4	4	4	4	4	4	4	4	4	4	4	4	4	4	4	1	3	3	1
4	4	4	4	4	4	4	4	4	4	4	4	4	4	4	4	4	4	4	4	4	4	4	4	4	4	4	0	3	3	1
5	5	5	5	5	5	5	5	5	5	5	5	5	5	5	5	5	5	5	5	5	5	5	5	5	5	5	1	3	3	1
5	5	5	5	5	5	5	5	5	5	5	5	5	5	5	5	5	5	5	5	5	5	5	5	5	5	5	1	1	1	2
1	1	4	4	4	4	4	4	4	4	4	4	4	4	4	4	4	4	4	4	4	4	4	4	4	4	4	0	3	3	1
4	4	4	4	4	4	4	4	4	4	4	4	4	4	4	4	4	4	4	4	4	4	4	4	4	4	4	0	3	3	1
4	4	4	5	5	5	5	4	5	5	5	5	5	4	4	5	5	5	5	5	5	5	4	4	4	4	4	0	2	2	1
3	3	3	3	3	3	3	3	3	3	3	3	3	3	3	3	3	3	3	3	3	3	3	3	3	3	3	1	3	3	1
3	3	3	3	3	2	2	4	4	4	4	4	4	4	4	3	3	3	3	3	3	3	3	3	3	3	3	0	3	3	1
4	4	4	4	4	4	4	4	4	4	4	4	4	4	4	4	4	4	4	4	4	4	4	4	4	4	4	1	3	3	1
4	4	2	4	4	4	4	4	4	4	4	4	4	4	4	4	4	4	4	4	4	4	4	4	4	4	4	0	3	3	3
5	4	5	5	5	5	5	5	5	5	5	5	5	5	5	5	5	5	5	5	5	5	5	5	5	5	5	0	3	3	1
5	5	4	5	4	4	4	5	5	4	4	4	5	5	5	4	4	5	4	5	5	4	4	4	4	4	4	1	3	3	1
4	4	4	4	4	4	4	3	4	4	4	4	4	4	3	2	3	4	4	4	4	3	4	4	5	2	4	1	3	3	1
5	5	5	5	5	5	5	5	5	5	5	4	5	5	5	5	5	5	5	5	5	5	5	5	5	4	4	1	1	1	1
4	4	4	4	4	4	4	4	4	4	4	4	4	4	4	4	4	4	4	4	4	4	4	4	4	4	4	0	2	2	3
1	4	3	4	4	4	4	4	4	4	4	4	4	4	4	4	4	4	4	4	3	4	4	4	4	4	3	0	3	3	1
5	5	5	5	5	5	5	5	5	5	5	5	5	5	5	5	5	5	5	5	5	5	5	5	5	5	5	0	3	3	3
4	4	5	4	4	5	5	5	5	5	5	4	4	4	4	5	4	4	5	5	5	5	5	5	5	4	4	0	3	3	1
5	4	3	5	4	4	4	4	4	4	4	4	4	4	4	5	5	5	5	5	4	5	5	4	4	4	4	0	3	3	1
4	3	4	3	4	3	3	4	4	3	4	4	3	3	4	4	4	4	4	4	3	4	3	4	4	4	4	0	1	1	3
4	3	4	4	4	4	4	4	2	4	4	4	4	5	4	4	4	4	4	4	3	4	3	3	4	4	4	0	3	3	1
5	5	5	5	5	5	4	5	5	5	5	4	5	4	5	5	4	5	5	5	5	5	5	5	5	5	5	1	3	3	2
4	4	4	4	4	4	4	4	4	4	4	4	4	4	4	4	4	4	4	4	4	4	4	4	4	4	4	1	3	3	1
4	4	4	4	4	4	4	4	4	4	4	4	4	4	4	4	4	4	4	4	4	4	4	4	4	4	4	1	3	3	2
5	5	5	5	5	5	5	5	5	5	5	5	5	5	5	5	5	5	5	5	5	5	5	5	5	5	5	0	3	3	1
5	5	5	5	5	5	5	5	5	5	5	5	5	5	5	5	5	5	5	5	5	5	5	5	5	5	5	0	3	3	1
5	5	5	5	5	5	5	5	5	5	5	5	5	5	5	5	5	5	5	5	5	5	5	5	5	5	5	1	3	3	1
5	4	4	4	4	4	4	4	4	4	4	4	4	4	4	4	4	4	4	4	4	4	4	4	4	4	4	1	3	3	3
5	5	5	5	5	5	5	5	5	5	5	5	5	5	5	5	5	5	5	5	5	5	5	5	5	5	5	0	3	3	1
5	5	4	5	5	5	4	4	4	4	4	4	4	4	4	4	4	4	4	4	4	4	4	4	4	4	4	0	3	3	1
4	4	3	4	4	4	4	4	4	4	4	3	3	3	4	4	4	4	4	4	4	4	4	4	4	4	4	0	1	1	1
4	4	3	4	4	4	4	4	4	4	4	4	3	4	4	4	4	4	4	4	4	4	4	4	5	4	4	1	3	3	1
5	4	4	4	5	4	4	4	4	4	4	4	4	4	4	4	4	5	5	5	5	5	5	5	5	4	4	0	3	3	3
5	5	5	5	5	5	5	5	5	5	5	5	5	5	5	5	5	5	5	5	5	5	5	5	5	5	5	1	1	1	1
5	5	5	5	5	5	5	5	5	5	5	5	5	5	5	5	5	5	5	5	5	5	5	5	5	4	4	1	3	3	1
5	5	5	5	5	5	5	5	5	5	5	5	5	5	5	4	5	5	5	5	5	5	5	4	5	4	4	1	2	2	1
3	4	3	3	3	3	1	3	3	4	3	1	3	3	2	2	3	3	4	2	3	4	3	4	3	3	4	0	3	3	2
4	4	4	4	4	4	4	4	4	4	4	4	4	4	4	4	4	4	4	4	4	4	4	4	4	4	4	0	3	3	1
5	5	5	5	5	5	5	5	5	5	5	5	5	5	5	5	5	5	5	5	5	5	5	5	5	5	5	0	3	3	2
4	4	4	4	4	4	3	4	4	4	4	4	4	4	4	4	4	4	4	4	4	4	4	4	4	4	4	0	3	3	1
5	5	5	5	5	5	5	5	5	5	5	5	5	5	5	5	5	5	5	5	5	5	5	5	5	5	5	1	3	3	1
5	5	5	5	4	4	4	4	5	5	5	5	5	5	5	4	5	4	4	4	4	4	4	4	4	4	4	1	3	3	1
4	4	4	4	4	4	4	4	4	4	4	4	4	4	4	4	4	4	4	4	4	4	4	4	4	4	4	1	2	2	1
5	5	5	5	5	4	4	5	5	5	5	4	5	5	5	5	5	5	5	4	5	5	4	4	5	4	5	1	3	3	2
4	4	4	4	4	4	4	4	4	4	4	4	4	4	4	4	4	4	4	4	4	4	4	4	4	4	4	1	3	3	1
4	4	4	4	4	4	4	4	4	4	4	4	4	4	4	4	4	4	4	4	4	4	4	4	4	4	4	0	3	3	1
5	4	5	5	5	4	5	5	5	5	5	5	5	5	5	5	5	5	5	5	5	5	5	5	5	5	5	0	3	3	1
5	5	4	4	4	4	3	4	4	4	3	4	4	4	4	4	4	4	4	4	4	4	4	4	4	4	3	1	3	3	2
4	4	4	4	4	4	4	4	4	4	4	4	4	4	4	4	4	4	4	4	4	4	4	5	5	4	4	0	3	3	1
4	3	4	4	5	4	4	4	5	4	4	4	3	4	4	4	4	4	4	4	4	4	4	4	5	5	5	0	3	3	3
4	4	4	4	4	4	4	4	4	4	4	4	4	4	4	4	4	4	4	4	4	4	4	4	4	4	4	0	2	2	1
5	5	5	5	5	5	5	5	5	5	5	5	5	5	5	5	5	5	5	5	5	5	5	5	5	5	5	1	3	3	2
4	4	5	4	4	4	4	4	4	4	4	3	4	4	4	3	4	4	4	4	4	4	3	4	5	4	3	0	3	3	1
5	5	5	4	5	5	4	4	5	5	5	4	5	5	5	5	5	5	5	5	5	4	4	4	4	5	4	1	3	3	1
4	4	4	4	4	4	4	4	4	4	4	4	4	4	4	4	4	4	4	4	4	4	4	4	4	4	4	1	3	3	1
5	5	5	5	5	5	5	5	5	5	5	4	4	4	4	4	5	5	5	5	5	5	4	5	5	4	4	1	3	3	1
4	4	3	4	4	4	4	4	4	4	4	4	4	4	4	4	4	4	4	4	4	4	4	4	4	4	4	0	2	2	1
4	4	4	4	5	4	4	4	5	5	5	4	4	4	4	4	4	4	4	4	4	4	4	4	4	4	4	0	3	3	1
5	4	5	4	4	5	5	4	5	5	5	5	5	5	4	5	5	5	5	5	5	4	4	4	4	4	4	1	3	3	1
5	5	5	5	4	5	4	5	5	5	5	5	5	5	5	5	5	5	5	5	5	5	5	5	5	5	5	0	3	3	1
4	4	4	4	4	4	4	4	4	4	4	4	4	4	4	4	4	4	4	4	4	4	4	4	4	4	4	0	3	3	1
5	5	5	5	5	5	5	5	5	5	5	5	5	5	5	5	5	5	5	5	5	5	5	5	5	5	5	0	3	3	1
4	4	4	4	4	4	4	4	5	5	5	4	4	4	4	5	4	4	5	4	4	4	4	4	4	4	4	0	3	3	1
4	4	4	4	4	4	4	4	4	4	4	4	4	4	4	4	4	4	4	4	4	4	4	4	4	4	4	0	3	3	1
5	5	5	5	5	5	5	5	5	5	5	5	5	5	5	5	5	5	5	5	5	5	5	5	5	5	5	1	3	3	1
4	4	4	4	4	4	4	4	4	4	4	4	4	4	4	4	4	4	4	4	4	4	4	4	4	4	4	0	3	3	1
4	4	4	4	5	4	4	4	5	4	4	4	4	5	5	4	4	5	5	5	4	4	4	4	4	4	4	1	3	3	1
3	4	5	4	4	3	4	1	3	5	4	4	4	4	4	4	4	4	4	4	4	4	3	2	3	4	4	0	3	3	1
4	4	4	4	4	4	4	4	4	4	4	4	4	4	4	4	4	4	4	4	4	4	4	4	4	4	4	1	3	3	3
5	5	5	5	5	4	4	5	5	5	5	5	5	5	5	4	5	5	4	5	5	5	5	5	5	5	5	1	3	3	1
5	5	5	5	5	4	4	4	4	4	4	4	4	4	4	4	4	4	4	4	4	4	4	4	4	4	4	0	3	3	1
5	5	4	4	4	4	4	4	4	4	4	4	4	4	4	4	4	4	4	4	4	4	4	4	4	4	4	0	2	2	1
4	4	5	4	5	4	4	5	4	4	4	4	4	4	4	4	4	4	3	4	4	4	4	4	4	4	3	0	3	3	1
4	4	4	4	4	4	4	4	4	4	4	4	4	4	4	4	4	4	4	4	3	3	4	4	4	4	4	0	2	2	1
1	1	1	4	4	4	1	1	4	4	1	4	1	1	1	1	1	1	1	1	1	1	1	1	1	1	1	0	3	3	1
5	5	5	5	4	4	3	4	4	4	4	3	4	4	4	4	4	4	4	4	4	4	4	4	4	4	4	0	3	3	1
4	4	4	4	4	4	4	4	4	4	4	4	4	4	4	4	4	4	4	4	4	4	4	4	4	4	4	1	3	3	2
4	4	4	4	4	4	4	4	4	4	4	4	4	4	3	4	3	4	4	4	4	4	4	4	4	4	4	0	3	3	1
5	5	5	5	5	5	5	5	5	5	5	5	5	5	5	4	4	4	4	4	4	5	5	5	5	5	5	1	3	3	2
5	5	4	5	5	5	4	5	5	5	4	4	4	4	4	5	5	5	4	5	5	5	5	5	5	5	5	1	3	3	2
4	4	4	4	4	4	4	4	4	4	3	4	4	4	4	4	4	4	4	4	4	4	4	4	4	4	4	0	2	2	1
5	4	5	5	4	4	4	5	5	4	4	4	4	5	5	5	5	5	5	4	4	4	4	4	5	5	4	0	3	3	1
1	4	4	4	4	4	4	4	5	4	4	4	4	4	4	4	4	4	4	4	4	4	4	4	4	4	4	0	2	2	1
4	4	4	4	4	2	4	4	4	4	4	3	3	3	4	4	4	4	4	4	4	3	3	3	3	4	3	1	3	3	1
5	4	4	4	4	4	4	4	5	4	4	4	4	4	4	4	4	4	4	4	4	4	4	4	4	4	4	1	2	2	1
4	4	4	4	4	4	4	4	4	4	4	4	4	4	4	4	4	4	4	4	4	4	4	4	4	4	4	1	3	3	1
5	5	5	5	5	5	5	5	5	5	5	5	5	5	5	5	5	5	5	5	5	5	5	5	5	5	4	1	3	3	1
5	5	5	5	5	5	5	5	5	5	5	5	5	5	5	5	5	5	5	5	5	5	5	5	5	5	5	1	2	2	1
5	5	4	5	4	5	4	4	4	4	3	4	4	4	4	4	4	4	4	4	3	4	4	4	4	4	4	0	3	3	1
5	4	5	4	4	4	4	4	4	4	5	4	5	5	5	5	4	5	5	5	5	5	5	5	5	4	5	1	3	3	1
4	4	4	4	4	4	4	4	4	4	4	4	4	4	4	4	4	4	4	4	4	4	4	4	4	4	4	1	3	3	1
5	5	5	5	5	5	5	5	5	5	5	5	5	5	5	5	5	5	5	5	5	5	5	5	5	5	5	1	3	3	2
1	4	1	1	1	1	4	4	4	1	4	1	1	4	4	1	1	1	1	1	1	1	1	1	1	1	1	0	3	3	1
5	4	4	4	4	4	4	4	4	4	4	4	4	4	4	4	5	5	5	4	4	4	5	5	4	4	4	1	3	3	1
4	4	4	4	4	4	4	4	4	4	4	4	5	5	5	4	4	4	4	4	4	4	4	4	4	4	4	0	3	3	1
4	4	4	4	4	4	4	4	4	4	4	4	4	4	4	4	4	4	4	4	4	4	4	4	4	4	4	1	3	3	1
4	4	4	4	4	4	4	4	4	4	4	4	4	4	4	4	4	4	4	4	4	4	4	4	4	4	4	1	3	3	1
5	4	4	4	4	4	3	4	4	5	5	4	5	4	4	4	4	4	3	4	4	4	3	3	4	4	3	1	3	3	1
4	4	4	4	4	4	4	4	4	4	4	4	4	4	4	4	4	4	4	4	4	4	4	4	4	4	4	0	3	3	1
5	4	5	4	4	4	4	4	4	4	4	4	4	4	4	5	4	4	4	4	4	4	4	4	4	4	4	0	3	3	1
4	4	4	4	4	4	4	4	4	4	4	4	4	4	4	4	4	4	4	4	4	4	4	4	4	4	4	1	3	3	1
4	4	4	4	4	2	2	4	4	3	4	4	4	4	4	4	4	4	4	4	4	4	4	4	4	4	3	0	3	3	1
5	4	4	4	4	4	4	4	5	4	4	3	4	4	4	4	4	4	4	4	4	4	4	4	4	4	4	1	3	3	1
5	5	4	4	5	4	3	3	4	4	3	4	4	4	4	4	4	4	4	5	5	5	4	3	4	4	4	0	1	1	1
4	4	4	4	4	4	4	4	4	4	5	5	4	5	4	4	4	5	4	4	4	4	4	5	4	5	4	1	3	3	1
1	1	4	4	4	1	1	1	1	1	4	4	4	4	4	4	4	4	4	4	4	4	4	4	1	1	4	0	3	3	1
3	4	4	3	3	4	4	4	4	4	4	4	4	3	4	4	4	4	4	4	3	3	4	4	4	4	4	1	3	3	1
5	5	5	5	5	5	5	5	5	5	5	5	5	4	5	5	5	5	5	5	5	5	5	5	5	5	5	0	3	3	1
4	4	4	4	4	4	4	4	4	3	3	4	4	4	4	4	4	4	4	4	4	4	4	4	4	4	4	1	3	3	1
5	4	4	5	5	5	5	5	5	5	4	4	4	5	5	5	5	4	5	4	4	4	5	4	4	4	4	0	3	3	1
4	4	4	4	4	4	4	4	4	4	4	4	4	4	4	4	4	4	4	4	4	4	4	4	4	4	4	0	3	3	1
2	2	2	4	4	4	1	4	4	4	4	3	4	4	4	4	4	4	4	4	4	4	4	4	4	4	4	0	3	3	1
5	5	4	5	4	4	4	4	4	4	4	4	4	4	4	4	4	4	4	4	4	4	4	4	4	4	4	1	3	3	1
4	4	4	4	4	4	4	4	4	4	3	4	4	4	4	5	4	5	4	4	4	4	4	4	4	4	4	1	3	3	1
5	5	5	5	5	4	4	4	4	4	4	4	4	3	4	5	4	4	4	4	4	4	4	4	4	4	4	1	3	3	1
4	4	4	4	4	4	4	4	4	4	4	4	4	4	4	4	4	4	4	4	4	4	4	4	4	4	4	1	3	3	1
5	5	5	5	4	4	4	4	4	4	4	4	4	4	4	4	4	4	4	4	3	4	3	4	4	4	3	0	3	3	1
4	4	4	4	4	4	4	4	4	4	4	4	4	4	4	4	4	4	4	4	4	4	4	4	4	4	4	1	3	3	2
5	5	5	5	5	5	5	5	5	5	5	5	5	5	5	5	5	5	5	5	5	5	5	5	5	5	5	1	3	3	1
4	4	4	4	4	4	4	4	4	4	4	4	4	4	4	4	4	4	4	4	4	4	4	4	4	4	4	1	3	3	2
4	4	5	4	4	5	2	5	5	5	3	5	5	4	2	5	4	4	4	4	5	5	4	4	4	4	3	0	3	3	1
4	4	4	2	4	4	4	4	4	4	4	4	4	4	4	4	4	4	4	4	4	4	4	4	4	4	4	1	3	3	1
4	4	4	4	4	4	4	4	4	4	4	4	4	4	4	5	4	4	4	5	5	4	5	5	5	4	4	1	3	3	1
4	4	4	4	4	4	4	4	4	4	4	4	4	4	4	4	4	4	4	4	4	4	4	4	4	4	4	0	3	3	1
4	4	4	4	4	3	2	4	4	4	4	2	4	4	4	4	4	4	4	3	4	4	4	4	4	4	3	0	3	3	1
1	1	5	5	5	4	5	5	4	4	5	4	4	4	3	4	4	4	4	5	4	4	4	4	4	3	2	0	3	3	1
5	5	4	4	4	4	2	4	3	4	4	3	4	4	4	4	4	4	4	3	3	4	3	3	3	3	3	0	3	3	1
4	4	4	4	4	4	4	4	5	5	5	5	5	4	4	4	5	5	5	4	4	4	4	4	5	3	4	0	3	3	1
4	4	5	5	4	4	4	5	4	4	5	5	5	4	5	5	5	5	5	5	5	5	5	4	4	4	4	1	1	1	1
5	4	4	4	4	4	5	4	5	4	4	4	4	4	4	4	5	4	4	4	4	4	4	4	4	4	4	1	1	1	1
5	5	5	5	5	4	5	4	4	4	4	4	4	4	4	4	4	4	4	4	4	4	4	4	4	4	4	1	3	3	1
4	4	4	4	4	4	4	4	4	4	4	4	4	4	4	3	4	4	4	4	3	4	4	3	4	4	3	1	3	3	1
1	4	4	4	4	4	4	4	4	4	4	4	4	4	4	4	4	4	4	4	4	4	4	4	4	4	4	0	3	3	1
4	4	4	4	4	4	4	4	4	4	4	4	4	4	4	4	4	4	4	4	4	4	4	4	4	4	4	0	1	1	1
1	1	1	1	1	1	1	1	1	1	1	1	1	1	1	1	1	1	1	1	1	1	1	1	1	1	1	0	3	3	1
4	4	4	4	4	4	4	4	4	4	4	4	4	4	4	4	4	4	4	4	4	4	4	4	4	4	4	0	3	3	1
4	4	4	4	4	4	4	4	4	4	4	4	4	4	4	4	4	4	4	4	4	4	4	4	4	4	4	0	3	3	1
5	5	5	5	5	5	4	5	4	4	4	4	4	4	4	4	4	4	4	4	4	4	4	4	4	4	4	0	3	3	1
4	4	4	4	4	4	4	4	4	4	4	4	4	4	4	4	4	4	4	4	4	4	4	4	4	4	4	1	3	3	1
4	4	4	4	4	4	4	4	4	4	4	4	4	4	4	4	4	4	4	4	4	4	4	4	4	4	4	1	3	3	1
5	4	4	4	4	4	4	4	4	4	4	4	4	4	4	4	4	4	4	4	4	4	4	4	4	4	4	0	3	3	1
4	5	5	5	5	5	5	5	5	5	5	4	4	4	4	5	5	5	5	5	5	5	5	5	5	5	4	1	3	3	1
4	4	4	4	4	4	4	4	4	4	4	4	4	4	4	4	4	4	4	5	4	4	4	4	4	4	4	0	3	3	1
4	4	4	4	4	4	4	4	4	4	4	4	4	4	4	4	4	4	4	4	4	4	4	4	4	4	4	0	3	3	1
4	4	4	4	1	4	4	4	4	4	4	4	4	4	4	4	4	4	4	4	3	3	4	4	4	4	4	0	3	3	1
4	4	4	4	4	4	4	4	4	4	4	4	4	4	4	4	4	4	4	4	4	4	4	4	4	4	4	0	3	3	1
5	5	5	5	5	3	3	4	5	5	5	5	5	5	5	5	5	5	5	5	5	5	5	5	5	5	5	0	3	3	1
4	4	4	4	4	4	4	4	4	4	4	4	4	4	4	4	4	4	4	4	4	4	4	4	4	4	4	0	3	3	1
5	5	5	5	4	3	2	4	4	4	4	4	4	4	4	4	4	4	4	4	4	4	4	4	4	4	4	1	3	3	1
5	5	5	5	5	5	5	5	5	5	5	5	5	5	5	5	5	5	5	5	3	5	5	4	4	4	3	1	3	3	2
5	4	4	4	4	4	4	5	5	5	4	4	4	4	3	3	4	4	5	4	4	4	4	4	5	4	4	1	3	3	1
4	4	4	4	4	4	4	4	4	4	4	4	4	4	4	4	4	4	4	4	4	4	4	4	4	4	4	0	1	1	1
3	4	4	4	4	4	4	4	4	4	4	3	4	4	4	4	4	4	4	4	4	4	4	4	4	4	4	0	3	3	1
4	4	4	4	4	2	4	4	4	4	4	4	4	4	4	4	4	4	4	4	4	4	4	4	4	4	4	1	2	2	1
4	4	4	4	4	5	5	5	5	4	4	4	4	4	4	4	4	4	5	4	4	4	4	4	4	4	4	0	3	3	2
4	4	4	4	4	5	5	4	4	4	4	4	4	4	4	4	4	4	4	4	4	4	4	4	4	4	4	0	3	3	1
4	4	4	4	4	4	4	4	4	4	4	4	4	4	4	4	4	4	4	4	4	4	4	4	4	4	4	0	3	3	3
5	5	4	4	4	4	4	4	5	5	4	4	4	4	4	4	4	4	4	4	4	4	4	4	4	4	4	0	3	3	1
5	4	4	4	4	4	4	4	4	4	4	4	4	4	4	4	4	4	4	4	3	4	3	4	4	4	3	0	3	3	1
5	4	5	4	4	5	5	4	4	4	4	4	4	4	4	4	4	4	4	4	3	4	4	4	4	4	4	0	3	3	1
4	4	4	4	4	4	4	4	4	4	4	4	4	4	4	4	4	4	4	4	4	4	4	4	4	4	4	1	3	3	3
1	1	1	1	1	1	1	1	1	1	1	1	1	1	1	1	1	1	1	1	1	1	1	1	1	1	1	0	3	3	1
4	4	4	4	4	4	4	4	4	4	4	4	4	4	4	4	4	4	4	4	4	4	4	4	4	4	4	1	3	3	1
4	4	4	5	5	4	4	4	5	5	5	5	5	5	5	5	5	5	5	5	5	5	5	5	5	5	5	1	3	3	1
5	5	5	5	5	5	5	5	5	5	5	5	5	5	5	5	5	5	5	5	5	5	5	5	5	5	5	1	3	3	1
4	4	3	4	4	4	5	4	4	4	4	4	4	4	4	4	4	4	3	4	3	4	4	4	4	4	3	0	3	3	1
5	5	5	5	5	5	5	5	5	5	5	5	5	5	5	5	5	5	5	4	4	4	4	4	4	4	4	1	2	2	1
2	4	4	4	4	4	4	4	4	4	4	4	4	4	4	4	4	4	3	4	4	4	4	4	4	4	4	1	3	3	1
4	4	4	4	4	4	4	4	4	4	4	4	4	4	4	4	4	4	4	4	4	4	4	4	4	4	4	0	3	3	1
4	4	4	4	5	5	4	4	4	4	4	4	4	4	4	4	4	4	5	4	4	4	4	4	4	4	4	1	3	3	1
4	4	4	4	4	4	4	4	4	4	4	3	3	4	4	4	4	4	4	4	4	4	4	4	4	4	4	0	3	3	1
5	5	5	5	5	5	5	5	5	5	5	5	5	5	5	5	5	5	5	5	5	5	5	5	5	5	5	0	3	3	1
5	5	4	4	4	5	4	4	5	5	5	4	4	4	4	4	4	4	4	4	4	4	4	4	4	4	4	1	3	3	1
4	4	4	4	4	4	4	4	4	4	4	4	4	4	4	4	4	4	4	4	4	4	4	4	4	4	4	0	3	3	1
4	4	4	4	4	4	4	4	4	4	5	4	5	5	4	4	4	5	4	5	4	5	4	4	4	4	4	1	3	3	1
4	4	4	4	4	4	4	4	4	4	4	4	4	4	4	4	4	4	4	4	4	4	4	4	4	4	4	1	3	3	1
5	5	5	5	5	5	5	5	5	5	5	5	5	5	5	5	5	5	5	5	5	5	5	5	5	5	5	0	3	3	1
5	5	5	5	5	5	4	5	5	5	5	5	5	5	5	4	5	5	4	4	4	4	4	4	4	4	4	0	3	3	1
5	5	5	5	5	5	5	5	5	5	5	5	5	5	5	5	5	5	5	5	5	5	5	5	5	5	5	0	3	3	1
4	4	4	4	5	4	4	4	4	4	4	4	4	4	4	4	4	4	4	4	4	4	4	4	4	4	4	0	2	2	1
4	4	4	4	4	4	4	4	4	4	4	4	4	4	4	4	4	4	4	4	4	4	4	4	4	4	4	1	1	1	1
4	4	4	4	4	4	4	4	4	4	4	4	4	4	4	4	4	4	4	4	4	4	4	4	4	4	4	1	3	3	1
4	4	4	4	4	4	4	4	4	4	4	4	4	4	4	4	4	4	4	4	4	4	4	4	4	4	4	1	3	3	1
4	4	3	4	4	4	4	4	4	4	4	4	4	4	4	4	4	4	4	4	4	4	4	4	4	4	4	1	3	3	1
4	4	4	4	4	4	4	4	4	4	4	4	4	4	4	4	4	4	4	4	4	4	4	4	4	4	4	0	3	3	1
5	4	4	4	4	5	4	4	5	4	4	4	4	4	4	5	4	5	5	4	5	5	5	5	5	4	5	0	3	3	1
4	4	4	4	4	4	4	4	4	5	5	4	4	4	4	4	4	4	4	4	4	4	4	4	4	4	4	1	3	3	1
5	4	4	4	5	4	4	4	4	5	4	3	3	4	4	4	4	4	3	4	4	4	4	3	4	4	3	0	3	3	1
5	5	4	4	4	4	4	4	4	4	4	4	4	4	4	4	4	4	4	4	4	4	4	4	4	4	4	1	3	3	1
5	4	5	5	5	4	4	4	4	4	4	4	4	4	4	4	4	4	4	4	4	4	4	4	4	4	4	0	3	3	1
5	5	5	5	5	5	5	5	5	5	5	5	5	5	5	5	5	5	5	5	5	5	5	5	5	5	5	1	3	3	1
5	5	5	4	5	4	4	4	4	4	4	4	4	4	4	4	4	4	4	4	4	4	4	4	4	4	4	0	3	3	1
5	5	5	5	5	4	4	5	5	5	4	4	4	5	5	4	4	4	5	5	5	5	4	5	5	5	4	1	3	3	1
5	4	4	5	4	4	4	4	5	4	4	4	4	4	5	5	4	5	4	5	4	5	4	5	5	4	4	0	3	3	1
5	5	5	5	5	3	4	4	4	4	4	4	4	5	5	4	5	5	5	5	5	5	5	5	5	5	5	1	3	3	1
4	4	4	4	4	4	4	4	4	4	4	4	4	4	5	5	5	5	5	5	4	4	4	4	4	4	4	1	3	3	3
4	4	4	5	5	5	5	5	5	5	5	5	5	5	5	5	4	4	4	4	4	4	4	4	4	4	4	0	3	3	1
1	1	1	1	1	1	1	1	1	1	1	1	1	1	1	1	1	1	1	1	1	1	1	1	1	1	1	1	3	3	1
4	4	4	4	4	4	4	4	4	4	4	4	4	4	4	4	4	4	4	4	4	4	4	4	4	4	4	0	3	3	1
4	4	4	4	4	4	4	4	4	4	4	4	4	4	4	4	4	4	4	4	4	4	4	4	4	4	4	1	1	1	1
4	4	4	4	4	4	4	4	4	4	4	4	4	4	4	4	4	4	4	4	4	4	4	4	4	4	4	0	3	3	1
5	5	5	5	5	5	5	5	5	5	5	5	5	5	5	4	4	4	4	4	4	4	4	4	4	4	4	0	3	3	1
5	5	4	5	5	3	4	5	5	5	5	4	4	4	4	5	4	4	4	4	4	4	4	4	4	4	4	0	3	3	1
4	4	4	4	4	4	4	4	4	4	4	4	4	4	4	4	4	4	4	4	4	4	4	4	4	4	4	1	3	3	1
4	4	4	4	4	4	4	4	4	4	4	4	4	4	4	4	4	4	4	4	4	4	4	4	4	4	4	0	3	3	1
4	4	4	4	4	4	4	4	4	4	4	4	4	4	4	4	4	4	4	4	4	4	4	4	4	4	4	1	3	3	1
5	4	5	4	5	5	5	4	4	5	5	4	4	5	4	5	5	5	5	5	5	5	5	5	5	4	5	0	3	3	1
4	4	3	4	4	4	4	4	4	4	3	4	4	3	4	3	4	4	4	4	4	4	3	4	3	3	3	0	2	2	1
1	4	4	4	4	4	4	4	4	4	4	4	4	4	4	4	4	4	4	4	4	4	4	4	4	4	4	1	3	3	1
5	5	5	5	5	5	5	4	5	5	5	4	5	5	4	4	5	5	4	5	4	4	5	4	5	4	5	1	3	3	1
5	1	1	1	1	1	1	1	1	1	1	1	1	1	1	1	1	1	1	1	1	1	1	1	1	1	1	0	3	3	1
4	4	4	4	4	4	4	4	4	4	4	4	4	4	4	4	4	4	4	4	4	4	4	4	4	4	4	0	3	3	1
4	4	4	4	4	4	4	4	4	4	4	4	4	4	4	3	4	4	3	3	3	3	3	4	4	4	4	0	3	3	1
4	4	4	4	4	4	4	4	4	4	4	4	4	4	4	4	4	4	4	4	4	4	4	4	4	4	4	1	3	3	1
5	5	5	5	5	5	4	5	5	5	5	4	4	5	4	5	5	5	5	5	5	5	5	5	5	5	4	1	3	3	1
5	5	5	5	5	5	5	5	5	5	5	5	5	5	5	5	5	5	5	5	5	4	4	4	4	4	4	0	3	3	1
4	4	4	5	4	5	4	4	5	4	5	4	4	4	4	4	4	4	4	5	5	4	4	4	4	4	4	1	1	1	1
4	4	4	4	4	4	4	4	4	4	4	4	4	4	4	4	4	4	4	4	4	4	4	4	4	4	4	0	3	3	1
4	4	4	4	4	4	4	4	4	4	4	4	4	4	4	4	4	4	4	4	4	4	4	4	4	4	4	1	3	3	1
4	4	4	4	4	4	4	4	4	4	4	4	4	4	4	4	4	4	4	4	4	4	4	4	4	4	4	0	3	3	1
5	5	5	5	5	5	5	5	5	5	5	5	5	5	5	5	5	5	5	5	5	5	5	5	5	5	5	1	3	3	1
1	1	4	4	4	4	4	4	4	4	4	4	4	4	4	4	4	4	4	4	4	4	4	4	4	4	4	0	3	3	1
4	4	4	4	4	4	4	4	5	4	4	4	4	4	4	4	4	4	4	4	4	4	4	4	4	4	4	1	3	3	1
4	4	4	4	4	4	4	4	4	4	4	4	4	4	4	4	4	4	4	4	4	4	4	4	4	4	4	1	3	3	1
4	4	3	4	4	4	4	4	4	4	4	4	4	4	4	4	4	4	4	4	4	4	4	4	4	4	4	0	3	3	1
4	4	4	4	4	4	4	4	4	4	4	4	4	4	4	4	4	4	4	4	4	4	4	4	4	4	4	1	3	3	1
4	4	4	4	4	4	4	4	4	4	4	4	4	4	4	4	4	4	4	4	4	4	4	4	4	4	4	1	3	3	1
4	4	5	5	4	5	4	5	4	4	4	3	4	3	4	4	4	4	4	3	4	4	4	4	4	4	4	1	3	3	1
4	4	3	4	4	4	5	4	4	4	4	3	4	4	4	4	4	4	4	4	4	4	4	4	4	4	4	1	3	3	2
1	1	1	1	1	1	1	1	1	1	1	1	1	1	1	1	1	1	1	1	1	1	1	1	1	1	1	1	3	3	2
5	4	4	5	4	3	4	4	4	4	4	4	4	3	3	4	5	4	4	3	3	4	4	5	4	3	3	0	3	3	2
5	5	5	5	5	4	4	4	4	4	4	4	4	4	4	4	4	4	4	4	4	4	4	4	4	4	4	0	3	3	1
4	4	4	4	4	4	4	4	4	4	4	4	4	4	4	4	4	4	4	4	4	4	4	4	4	4	4	0	3	3	1
4	4	4	4	4	4	4	4	4	4	4	4	4	4	4	4	4	4	4	4	4	4	4	4	4	4	4	1	3	3	1
4	4	4	4	4	4	3	4	4	4	4	3	4	4	4	4	4	4	4	4	3	4	4	4	4	4	4	0	3	3	1
5	5	5	5	5	5	5	5	5	5	5	5	5	5	5	5	5	5	5	5	5	5	5	5	5	5	5	1	3	3	1
5	4	4	5	4	3	3	2	4	4	4	4	4	5	5	3	4	4	3	4	4	4	3	4	4	3	3	0	3	3	1
5	4	4	4	4	5	4	4	5	4	4	4	4	4	4	4	4	5	4	4	4	4	4	4	4	4	4	1	3	3	1
5	5	5	5	5	4	4	4	5	5	5	5	5	5	4	5	5	5	5	5	5	5	5	5	5	5	5	1	3	3	1
5	5	4	4	5	5	4	4	4	4	4	4	4	4	4	4	4	4	4	4	4	4	4	4	4	4	4	0	3	3	1
1	1	1	1	1	1	1	1	1	1	1	1	1	1	1	4	4	4	4	4	5	5	5	5	5	4	4	1	3	3	1
4	4	4	4	4	4	4	4	4	4	3	4	3	4	4	4	4	4	4	3	3	4	4	4	4	5	3	0	3	3	1
4	4	4	4	4	4	4	4	4	4	4	4	4	4	4	4	4	4	4	4	4	4	4	4	4	4	4	0	3	3	1
4	3	4	4	4	4	4	4	5	5	4	3	2	4	4	4	4	4	2	2	2	2	4	5	4	3	2	0	3	3	1
5	5	5	5	5	4	4	4	5	5	5	5	5	5	5	5	5	5	5	5	5	5	5	5	5	5	5	0	3	3	1
5	5	5	5	5	5	5	5	5	5	5	5	5	5	5	5	5	4	5	5	5	5	5	5	5	5	5	0	3	3	1
4	4	4	4	4	4	4	4	4	4	4	4	4	4	4	4	4	4	4	4	4	4	4	4	4	4	4	0	3	3	1
5	4	4	4	4	4	4	4	4	4	4	4	4	4	4	4	4	4	4	4	4	4	4	4	4	4	4	1	3	3	1
5	4	4	4	3	4	3	4	4	4	4	4	4	4	4	4	3	4	4	4	4	4	3	4	4	3	3	1	3	3	3
5	5	5	5	5	4	4	4	4	4	4	4	4	4	4	4	4	4	4	4	4	4	4	4	4	4	4	1	3	3	1
5	5	5	5	5	5	5	4	5	4	4	4	4	5	4	5	5	4	5	4	5	4	5	4	4	4	4	0	3	3	1
4	4	4	4	4	4	4	4	4	4	4	4	4	4	4	4	4	4	4	4	4	4	4	4	4	4	4	1	3	3	1
4	4	2	4	4	4	4	4	4	4	4	4	4	4	4	4	4	4	4	4	4	4	4	4	4	4	4	0	3	3	1
4	4	4	5	5	5	5	5	4	4	4	4	4	4	4	4	4	4	4	4	4	4	4	4	4	4	4	1	3	3	1
5	5	5	1	5	5	5	5	5	5	5	5	5	5	4	4	5	5	5	4	4	4	5	4	5	4	5	0	3	3	1
4	4	4	4	4	4	4	4	4	4	4	4	4	4	4	4	4	4	4	4	4	4	4	4	4	4	4	1	3	3	1
5	5	4	4	4	4	4	4	4	4	5	5	4	5	5	5	5	5	4	5	5	5	5	5	5	5	5	0	3	3	1
4	4	4	4	5	5	5	5	5	5	4	4	4	4	5	5	5	5	5	5	5	5	5	5	5	5	5	0	2	2	1
4	4	2	4	4	4	4	4	4	4	4	4	4	4	4	4	4	4	4	4	4	4	4	4	4	4	4	1	2	2	1
4	4	4	4	4	2	2	4	4	4	4	4	4	4	4	4	4	4	4	4	4	4	3	4	4	4	4	1	3	3	1
4	4	4	4	4	4	4	4	4	4	4	4	4	4	4	4	4	4	4	4	4	4	4	4	4	4	4	1	3	3	1
4	4	4	4	4	4	4	4	4	4	5	5	5	4	5	4	5	4	4	5	5	5	4	4	5	5	5	1	3	3	1
4	4	4	4	4	4	4	4	4	4	4	4	4	4	4	4	4	4	4	4	4	4	4	4	4	4	4	0	1	1	1
4	4	4	4	4	4	4	4	4	4	4	4	4	4	4	4	4	4	4	4	4	4	4	4	4	4	4	0	3	3	1
5	5	5	5	5	5	5	5	5	5	5	5	5	5	5	5	5	5	5	5	5	5	5	5	5	5	5	0	3	3	1
5	5	5	5	5	5	5	5	5	5	5	5	5	5	5	5	5	5	5	5	5	5	5	5	5	5	5	0	3	3	1
5	5	4	5	5	4	4	4	5	5	5	5	5	5	5	4	5	5	5	5	5	5	4	5	5	4	4	0	3	3	1
5	4	4	4	4	4	4	4	4	4	4	4	4	4	4	4	4	4	4	4	4	4	4	4	4	4	4	0	3	3	1
4	4	4	4	4	4	4	4	4	4	4	4	4	4	4	4	4	4	4	4	4	4	4	4	4	4	4	0	3	3	1
4	4	4	4	4	4	5	4	5	4	4	4	4	4	4	4	4	4	4	4	4	4	4	4	5	4	4	1	3	3	1
5	5	5	5	5	5	5	5	5	5	5	5	5	5	5	5	5	4	5	5	5	5	5	5	5	5	4	0	3	3	1
4	4	4	4	4	4	4	4	4	4	4	4	4	4	4	4	4	4	4	4	4	4	4	4	4	4	4	1	3	3	1
4	4	4	4	4	4	4	4	4	4	4	4	4	4	4	4	4	4	4	4	4	4	4	4	4	4	4	0	3	3	1
4	4	4	3	4	3	4	4	4	4	4	4	4	4	4	4	4	4	4	4	4	4	4	5	5	5	5	1	3	3	1
4	4	4	4	4	4	4	4	4	4	4	4	4	4	4	4	4	4	4	4	4	4	4	4	4	4	4	0	3	3	1
4	4	4	4	4	4	4	4	4	4	4	4	4	4	4	4	4	4	4	4	4	4	4	4	4	4	4	0	3	3	1
4	4	5	4	5	5	4	4	5	5	4	4	4	4	4	4	4	4	4	4	4	4	4	4	4	4	4	1	3	3	1
5	5	5	5	5	5	5	5	5	5	5	5	5	5	5	5	5	5	5	5	5	5	5	5	5	5	5	1	3	3	1
5	5	5	5	5	5	5	5	5	5	5	5	5	5	5	5	5	5	5	5	5	5	5	5	5	5	5	1	3	3	1
4	4	4	4	4	4	4	4	4	4	4	4	4	4	4	4	4	4	4	4	4	4	4	4	4	4	4	0	3	3	1
4	4	4	4	4	2	4	4	4	4	4	4	4	5	4	4	4	4	4	4	4	4	4	4	4	4	4	0	3	3	1
5	5	5	5	5	5	5	5	5	5	5	5	5	5	5	5	5	5	5	5	5	5	5	5	5	5	5	1	3	3	1
4	4	4	4	4	4	4	4	4	4	4	3	4	4	4	4	4	4	4	4	4	4	4	4	4	4	4	1	2	2	1
5	5	5	5	5	5	5	5	5	5	5	5	5	5	5	5	5	5	5	5	5	5	5	5	5	5	5	0	3	3	1
5	5	5	5	5	5	5	5	5	5	5	5	5	5	5	5	5	5	5	5	5	5	5	5	5	5	5	1	3	3	1
5	5	5	5	5	5	5	5	5	5	5	5	5	5	5	5	5	5	5	5	5	5	5	5	5	5	5	0	2	2	1
4	4	4	5	4	5	4	4	4	4	4	4	4	4	5	5	4	5	4	4	4	4	4	4	4	4	4	0	3	3	1
5	4	4	4	4	4	4	4	4	4	4	4	4	4	4	4	4	4	4	4	4	4	4	4	4	4	4	0	2	2	1
5	4	4	4	5	5	5	5	5	5	5	5	5	5	5	5	5	5	5	5	5	4	4	4	5	5	5	1	3	3	1
4	4	5	4	4	4	5	4	4	4	4	4	4	4	5	5	5	5	4	4	4	4	4	4	4	5	4	0	3	3	2
5	5	4	4	4	5	5	5	5	5	4	4	5	5	4	4	4	4	4	4	4	4	4	4	4	4	4	0	3	3	1
4	4	4	4	4	4	4	4	4	4	4	4	4	4	4	4	4	4	4	4	4	4	4	4	4	4	4	0	3	3	1
5	5	5	5	5	5	4	5	5	5	5	4	5	5	5	4	5	5	5	4	4	5	5	5	5	4	4	1	3	3	1
2	4	4	4	4	4	4	4	4	4	4	4	4	4	4	4	4	4	4	4	4	4	4	4	4	4	4	0	3	3	1
5	4	4	4	4	5	4	5	5	4	4	4	4	4	4	4	4	4	4	4	4	4	4	4	4	4	4	0	1	1	1
5	4	5	4	5	5	5	4	4	4	4	4	4	4	4	5	5	5	5	5	5	5	5	5	5	5	5	0	3	3	1
4	4	5	4	5	5	5	5	5	5	5	3	5	5	5	5	5	5	4	5	5	4	4	4	5	5	4	1	1	1	1
4	4	5	4	5	2	4	4	5	5	4	5	4	4	5	5	5	4	5	5	4	5	5	4	4	4	5	0	3	3	1
4	4	4	4	4	4	2	4	4	4	4	4	4	4	4	4	4	4	4	4	4	4	4	4	4	4	4	0	3	3	1
4	4	4	4	4	4	4	4	4	4	4	3	4	4	4	4	4	4	4	4	4	4	4	4	4	4	3	0	3	3	1
4	5	4	4	4	4	4	4	4	4	4	5	5	5	4	4	4	4	5	4	4	5	5	4	4	4	5	1	3	3	1
4	4	4	4	4	4	4	4	4	4	4	4	4	4	4	4	4	4	4	4	4	4	4	4	4	4	4	1	3	3	1
4	4	4	4	4	4	4	4	4	4	4	4	4	4	4	4	4	4	4	4	4	4	4	4	4	4	4	0	3	3	1
5	5	4	5	4	5	4	4	4	4	4	4	4	4	4	5	5	5	5	4	4	2	3	4	4	4	4	1	3	3	1
5	4	4	4	5	4	5	4	4	4	4	4	4	5	4	4	5	5	4	4	4	4	4	4	4	4	5	0	3	3	1
4	4	4	4	4	4	4	4	4	4	4	4	4	4	4	4	4	4	4	4	4	4	4	4	4	4	4	0	3	3	1
1	1	1	1	1	1	1	1	1	1	1	1	1	1	1	1	1	1	1	1	1	1	1	1	1	1	1	1	3	3	1
4	4	5	4	5	5	4	5	5	5	4	4	4	4	5	4	5	5	4	4	4	4	4	5	5	4	5	1	3	3	1
4	4	4	4	4	4	4	4	4	4	4	4	4	4	4	4	4	4	4	4	4	4	4	4	4	4	4	0	3	3	1
5	4	5	5	5	4	4	4	4	4	4	4	4	4	4	4	4	4	4	4	4	4	4	4	4	4	4	1	2	2	1
5	5	5	5	5	4	4	4	4	4	4	4	4	4	4	4	4	4	4	4	4	4	4	4	4	4	4	0	3	3	1
5	5	5	5	5	5	5	5	5	5	5	5	5	5	5	5	5	5	5	5	5	5	5	5	5	5	5	0	3	3	1
4	4	4	4	4	4	4	4	4	5	5	5	5	5	5	4	5	4	4	4	4	4	4	4	4	4	5	0	3	3	1
1	3	4	4	4	4	4	4	4	4	4	4	4	4	4	4	4	4	4	4	4	4	4	4	4	4	4	0	2	2	1
4	4	4	4	4	4	4	4	4	4	4	4	4	4	4	4	4	4	4	4	4	4	4	4	4	4	4	0	3	3	1
5	5	5	5	5	5	4	5	5	4	5	4	4	4	5	4	4	4	4	4	4	4	4	4	5	5	5	1	3	3	1
4	4	4	4	4	4	4	4	4	4	4	4	4	4	4	4	4	4	4	4	4	4	4	4	4	4	4	0	3	3	1
4	4	3	4	3	4	4	4	4	4	4	4	4	4	4	4	4	4	4	4	4	4	4	4	3	4	3	0	3	3	1
4	4	4	4	4	4	3	4	4	4	4	4	4	4	4	4	4	4	4	4	4	4	4	4	4	4	4	0	3	3	1
5	5	4	4	4	5	5	4	4	4	4	4	4	5	5	4	4	4	5	5	4	5	4	4	4	5	4	1	3	3	1
3	3	3	3	3	4	4	4	4	4	4	3	3	3	3	3	4	4	4	4	4	4	4	4	4	4	4	0	2	2	1
4	4	5	4	5	4	4	4	4	4	4	4	4	4	4	4	5	4	4	5	4	4	4	4	4	4	4	0	3	3	1
1	1	2	4	4	4	3	4	4	4	4	4	4	4	4	4	4	4	4	4	4	4	4	4	4	4	4	0	3	3	1
5	4	4	4	4	5	4	4	4	5	4	4	4	4	4	4	5	4	4	4	4	4	4	4	4	4	4	0	3	3	1
4	4	4	4	4	4	4	4	4	4	4	4	4	4	4	4	4	4	4	4	4	4	4	4	4	4	4	0	3	3	1
4	4	4	4	4	4	4	4	4	4	4	4	4	4	4	4	4	4	4	4	4	4	4	4	4	4	4	0	3	3	1
5	5	4	5	5	1	4	5	5	5	5	4	4	5	5	5	5	5	4	4	4	4	4	4	5	4	4	1	3	3	1
1	1	1	1	1	1	1	1	1	1	1	1	1	1	1	1	1	1	1	1	1	1	1	1	1	1	1	0	3	3	2
4	4	2	4	4	2	4	4	4	4	4	3	4	4	4	4	4	4	4	4	2	4	4	4	4	4	4	0	3	3	1
4	4	4	4	4	4	4	4	4	4	4	4	4	4	4	4	4	4	4	4	4	4	4	4	4	4	4	0	3	3	1
5	5	5	5	5	5	5	5	5	5	5	5	5	5	5	5	5	4	3	4	4	4	4	4	4	4	4	1	2	2	1
5	5	5	5	4	5	4	5	5	4	4	4	4	4	4	5	4	5	4	4	4	4	4	4	4	4	4	0	3	3	1
5	4	5	5	5	5	4	5	5	5	5	5	5	5	4	5	5	5	5	5	4	5	5	5	5	5	5	0	3	3	1
4	4	4	4	4	4	4	4	4	4	4	4	4	4	4	4	4	4	4	4	4	4	4	4	4	4	4	0	3	3	1
4	4	4	3	4	4	4	4	4	4	4	4	4	4	4	4	4	4	4	4	3	4	4	4	4	4	4	0	3	3	1
4	4	4	4	4	4	4	4	4	4	4	4	4	4	4	4	4	4	4	4	4	4	4	4	4	4	4	1	3	3	1
5	4	3	4	4	4	4	4	4	4	4	3	4	4	4	3	4	3	3	4	3	3	3	4	3	4	3	1	3	3	1
4	4	4	4	4	4	4	4	4	4	4	4	4	4	4	4	4	4	4	4	4	4	4	4	4	4	4	0	3	3	1
4	4	5	5	5	5	5	5	4	5	5	5	5	5	5	5	5	5	5	5	5	5	5	5	5	5	5	0	3	3	1
5	5	5	5	5	5	5	5	5	5	5	5	5	5	5	5	5	5	5	5	5	5	5	5	5	5	5	1	2	2	1
4	4	4	4	4	4	4	4	4	4	4	4	4	4	4	4	4	4	4	4	4	4	4	4	4	4	4	0	3	3	1
4	5	4	4	4	4	4	4	4	4	4	4	4	4	4	4	4	4	4	4	4	4	4	4	4	4	3	0	3	3	1
1	4	1	1	1	4	4	4	4	4	1	1	4	4	4	1	1	1	1	1	1	1	1	1	1	1	4	0	3	3	1
4	4	3	4	4	4	4	4	4	4	4	4	4	4	4	4	4	4	4	4	4	3	4	4	4	4	4	0	3	3	1
4	4	4	4	4	4	4	4	4	4	4	4	4	4	4	4	4	4	4	4	4	4	4	4	4	4	4	0	3	3	1
4	4	4	4	4	4	4	4	4	4	4	4	4	4	4	4	4	4	4	4	4	4	4	4	4	4	4	0	3	3	1
5	4	4	4	4	4	4	4	4	4	4	4	4	4	4	4	4	4	4	4	4	4	4	4	4	4	5	1	3	3	1
4	4	4	4	4	4	4	4	4	4	4	4	4	4	4	4	4	4	4	4	4	4	4	4	4	4	4	1	3	3	1
4	4	4	3	4	4	4	4	4	5	5	4	4	4	4	4	4	4	4	4	4	4	4	4	4	4	4	1	3	3	1
5	4	4	5	5	4	4	4	4	4	4	4	4	4	4	4	4	4	4	4	4	4	4	4	4	4	4	0	3	3	1
4	4	4	4	4	4	2	4	4	4	4	4	4	4	4	2	4	4	3	4	4	4	4	4	4	3	2	0	3	3	1
4	4	4	4	4	4	4	4	4	4	4	4	4	4	4	4	4	4	4	4	4	4	4	4	4	4	4	0	3	3	1
1	3	1	1	1	2	1	1	1	1	1	1	1	1	1	1	1	1	1	1	1	1	1	1	1	1	1	1	3	3	1
5	5	4	5	4	4	5	4	5	5	4	3	4	4	4	4	4	4	3	3	3	4	3	4	5	4	3	1	3	3	1
4	4	4	4	4	4	4	4	4	4	4	4	4	4	4	4	4	4	4	4	4	4	4	4	4	4	4	0	3	3	1
5	4	5	5	5	5	4	4	4	4	5	4	4	5	4	5	5	5	5	4	4	4	4	4	5	5	5	0	3	3	1
5	4	4	4	4	4	2	4	4	4	4	4	4	4	4	4	4	1	1	4	1	1	1	4	4	4	4	0	3	3	1
5	4	4	5	5	4	4	4	4	4	4	4	5	4	4	4	4	4	4	4	4	4	4	4	5	4	4	1	2	2	1
5	4	4	4	5	4	3	4	4	4	4	4	4	4	4	4	4	4	4	5	5	4	4	4	4	3	4	0	3	3	1
4	4	4	4	4	4	4	4	4	4	4	4	4	4	4	4	4	4	4	4	4	4	4	4	4	4	4	0	3	3	1
5	5	4	5	4	4	3	4	4	4	4	4	5	5	4	4	4	4	4	4	4	4	4	4	4	4	3	1	3	3	2
4	4	4	4	4	4	4	4	5	4	4	4	4	4	4	4	4	4	4	4	4	4	4	4	4	4	4	0	3	3	1
4	4	4	4	4	4	4	4	4	4	4	4	4	4	4	4	4	4	4	4	4	4	4	4	4	4	4	1	3	3	1
4	4	4	4	4	4	4	4	4	4	4	4	4	4	4	4	4	4	4	4	4	4	4	4	4	4	4	0	3	3	1
4	4	4	4	4	4	4	4	4	4	4	4	4	4	4	4	4	5	4	4	4	4	4	4	4	4	4	1	3	3	2
4	4	4	4	4	4	4	4	4	4	4	4	4	4	4	4	4	4	4	4	4	4	4	4	4	4	4	0	3	3	1
4	4	4	4	4	4	4	4	4	4	4	4	4	4	4	4	4	4	4	4	4	4	4	4	4	4	4	0	3	3	1
4	4	4	4	4	4	4	4	4	4	4	4	4	4	4	4	4	4	4	4	4	4	4	4	4	4	4	1	3	3	1
4	4	4	4	4	4	4	4	4	4	4	4	4	4	4	1	3	1	3	4	4	4	4	4	4	4	4	0	3	3	1
4	4	4	4	4	4	4	4	4	4	4	4	4	4	4	4	4	4	4	4	4	4	4	4	4	4	4	0	3	3	1
4	5	5	4	5	4	4	5	5	4	4	4	4	4	4	4	4	4	4	4	4	4	4	4	4	4	4	0	3	3	1
5	5	5	5	5	5	5	5	5	5	5	5	5	5	5	5	5	4	4	5	5	5	5	5	5	5	5	0	3	3	1
4	4	5	4	5	4	2	4	4	4	5	4	4	4	4	4	5	5	4	3	4	4	4	4	4	4	4	0	2	2	1
3	3	3	3	3	4	4	4	4	4	4	4	4	4	4	3	3	3	3	3	3	3	3	3	3	3	3	1	3	3	1
4	4	4	4	4	4	4	4	4	4	4	4	4	4	4	4	4	4	4	4	4	4	4	4	4	4	4	1	3	3	1
4	4	4	4	4	4	4	4	4	4	4	1	4	4	4	4	4	3	3	4	4	4	4	4	4	4	4	0	3	3	1
5	5	5	5	5	5	4	5	5	5	5	5	5	5	5	5	5	5	5	5	5	5	5	5	5	5	5	0	3	3	1
5	5	5	5	5	5	5	5	4	5	5	4	5	4	5	5	4	5	5	4	5	4	4	5	5	4	5	0	3	3	1
5	5	5	5	5	5	5	5	5	5	5	5	5	5	5	5	5	5	5	5	5	5	5	5	5	5	5	1	3	3	1
4	4	4	4	4	4	4	4	4	4	4	4	4	4	4	4	4	4	4	4	4	4	4	4	4	4	4	1	3	3	1
5	4	4	4	4	4	4	4	4	4	3	3	4	4	4	4	4	4	4	4	4	4	4	4	4	4	4	1	3	3	1
5	4	4	4	4	2	2	4	4	4	4	3	4	4	4	4	4	4	4	4	4	4	4	4	4	4	3	0	3	3	1
4	4	4	4	4	4	4	4	4	4	4	4	4	4	4	4	4	4	4	4	4	4	4	4	4	4	4	1	3	3	1
4	4	3	4	3	2	4	4	4	4	4	3	4	4	4	4	4	4	4	4	3	3	3	4	4	3	4	0	3	3	1
5	5	5	5	5	5	5	5	5	5	5	5	5	5	5	5	5	5	5	5	5	5	5	5	5	5	5	0	3	3	1
5	5	5	5	5	5	5	5	5	5	5	5	5	5	5	5	5	5	5	5	5	5	4	5	5	4	5	0	3	3	1
5	4	4	4	4	4	4	5	4	5	5	4	4	4	4	4	5	4	4	5	3	4	4	4	5	4	4	1	3	3	1
4	4	3	4	4	3	3	3	3	3	3	3	3	3	4	3	3	3	3	3	3	3	3	3	3	3	3	0	3	3	1
5	5	5	5	5	5	5	5	5	5	5	5	5	5	5	5	5	5	5	5	5	5	5	5	5	5	5	0	3	3	1
4	5	5	5	5	5	5	5	5	5	5	5	4	4	4	4	4	4	4	4	4	4	4	4	4	4	5	0	3	3	1
4	4	4	4	4	2	2	4	5	5	4	4	4	4	5	5	5	5	5	5	4	4	4	4	5	5	5	0	3	3	1
4	4	4	4	4	4	4	4	4	4	4	3	4	4	4	4	4	4	4	4	4	4	4	4	4	4	4	0	3	3	1
5	4	5	4	4	4	4	4	4	4	5	4	4	5	4	5	4	5	4	4	3	3	4	4	4	4	4	1	3	3	1
4	4	4	4	4	4	4	4	4	4	4	4	4	4	4	4	4	4	4	4	4	4	4	4	4	4	4	0	3	3	1
4	4	5	5	4	4	4	4	4	4	4	4	4	4	4	4	4	4	4	4	4	4	4	4	4	4	4	0	3	3	1
5	5	5	5	5	5	5	5	5	5	5	5	5	5	5	5	5	5	5	5	5	5	5	5	5	5	5	1	3	3	1
5	4	4	5	4	4	4	4	5	4	4	4	4	4	4	4	4	4	4	4	4	4	4	4	4	4	4	1	3	3	1
4	4	4	5	5	4	4	4	4	4	4	3	4	4	4	3	4	3	3	3	3	4	3	4	4	3	4	0	1	1	1
4	4	4	4	4	4	4	4	4	4	4	4	4	4	4	4	5	4	4	5	4	5	4	4	5	4	4	0	3	3	1
4	4	4	4	4	4	4	4	4	4	4	4	4	4	4	3	4	4	4	4	4	4	4	4	4	4	4	1	3	3	1
5	4	5	3	4	2	1	4	5	3	4	4	4	3	5	4	5	4	4	3	4	4	5	5	4	5	5	0	3	3	1
4	4	4	4	4	4	4	4	4	4	4	4	4	4	4	4	4	4	4	4	4	4	4	4	4	4	4	0	3	3	1
5	4	4	4	4	4	4	4	4	4	4	4	4	4	4	4	4	4	4	4	4	4	4	4	4	4	4	1	3	3	1
4	4	4	4	4	4	4	4	4	4	4	4	4	4	4	4	4	4	4	4	4	4	4	4	4	4	4	0	3	3	1
4	4	4	4	4	4	4	4	4	4	4	4	4	4	4	4	4	4	4	4	4	4	4	4	4	4	4	0	3	3	1
5	5	4	5	5	4	4	5	4	5	4	3	4	5	5	5	5	5	5	4	4	5	5	5	5	4	4	0	3	3	1
5	4	4	4	4	4	4	4	4	4	4	4	4	4	4	4	4	4	4	4	4	4	4	4	4	4	4	0	3	3	1
4	4	4	4	4	4	4	4	4	4	4	4	4	4	4	4	4	4	4	4	4	4	4	4	4	4	4	0	3	3	3
4	4	5	4	4	4	4	4	4	4	4	4	4	4	4	4	4	5	4	4	4	4	4	4	4	4	4	0	3	3	1
1	1	1	1	1	1	1	1	1	1	4	4	1	1	1	1	1	1	1	1	4	1	4	4	1	1	4	0	3	3	2
5	5	5	5	5	5	5	5	5	5	5	5	5	5	5	5	5	5	5	5	5	5	5	5	5	5	5	1	3	3	1
4	4	3	4	3	4	4	4	5	4	4	4	4	4	4	4	4	4	4	4	4	4	4	4	4	4	4	0	3	3	1
4	4	3	4	4	4	3	4	4	4	4	4	4	4	4	4	4	4	4	5	5	4	4	4	5	4	4	1	3	3	1
5	5	5	5	5	5	5	5	5	5	5	5	5	5	5	5	5	5	5	5	5	5	5	5	5	5	5	0	3	3	1
5	4	4	4	4	3	4	4	4	4	4	4	4	4	4	4	4	4	4	4	5	4	4	4	4	4	3	1	3	3	1
5	5	5	5	5	5	5	5	5	5	5	5	5	5	5	5	5	5	5	5	5	5	5	5	5	5	5	1	3	3	1
5	4	4	5	4	5	4	5	5	5	4	4	4	4	4	4	5	5	5	5	4	5	4	5	5	5	4	1	3	3	1
4	4	4	5	4	4	4	4	4	4	4	4	4	4	4	4	4	4	4	4	4	4	4	4	4	4	4	0	3	3	1
5	4	5	5	5	4	4	4	5	4	4	4	4	4	4	4	4	4	4	4	4	4	4	4	4	5	4	0	3	3	1
5	4	5	4	4	5	4	4	5	5	5	5	5	5	5	4	4	4	5	5	4	4	5	5	5	4	5	1	3	3	1
4	4	4	4	4	4	4	4	4	4	4	4	4	4	4	4	4	4	4	4	4	4	4	4	4	4	4	1	3	3	1
5	4	4	4	4	4	4	4	4	4	4	4	4	4	4	4	4	4	4	4	4	4	4	4	4	4	4	0	3	3	2
5	5	5	5	5	5	4	4	4	4	4	4	4	4	4	4	4	4	4	5	5	4	4	4	4	4	4	0	3	3	1
3	3	3	3	3	3	3	3	3	3	3	3	3	3	3	3	3	3	3	3	3	3	3	3	3	3	3	1	2	2	1
5	4	4	5	5	4	4	4	4	5	4	4	5	5	4	5	5	4	4	5	5	4	4	4	4	5	5	1	3	3	1
4	4	4	4	4	4	4	4	4	4	4	4	4	4	4	4	4	4	4	4	4	4	4	4	4	4	4	1	3	3	1
4	4	4	1	4	3	2	2	4	4	3	4	4	4	4	3	3	4	4	3	4	4	4	4	4	4	4	0	2	2	1
4	4	4	4	4	4	4	4	4	4	4	4	4	4	4	4	4	4	4	4	4	4	4	4	4	4	4	0	3	3	1
4	4	4	4	4	4	4	4	4	4	4	4	4	4	4	4	4	4	4	4	4	4	4	4	4	4	4	1	3	3	1
4	4	4	4	4	4	4	4	4	4	4	4	4	4	4	4	4	4	4	4	4	4	4	4	4	4	4	0	3	3	1
4	4	4	4	4	4	4	4	4	4	4	4	4	4	4	4	5	4	4	5	5	4	4	4	4	4	4	0	3	3	2
4	4	4	4	4	4	2	4	4	4	4	4	4	3	4	4	4	4	4	4	5	5	4	5	5	4	4	0	3	3	1
4	4	4	4	4	4	4	4	4	4	4	4	4	4	4	4	4	4	4	4	3	4	4	4	4	4	3	0	3	3	1
4	4	4	4	4	4	4	4	4	4	4	4	4	4	4	4	4	4	4	4	4	4	4	4	4	4	4	0	3	3	1
5	4	5	5	4	5	4	4	4	4	4	4	4	4	5	4	4	4	4	4	4	4	4	4	4	4	4	1	3	3	2
4	5	2	4	4	4	2	4	4	4	4	2	3	4	4	4	2	4	4	4	4	4	3	4	4	3	3	1	3	3	1
4	4	4	4	4	4	4	4	4	4	4	3	4	4	4	4	4	4	4	4	4	4	4	4	4	4	4	0	3	3	1
5	5	5	5	5	5	5	5	5	5	5	5	5	5	5	5	5	5	5	5	5	5	5	5	5	5	5	0	3	3	1
4	4	4	4	4	4	4	4	4	4	4	4	4	4	4	4	4	4	4	4	4	4	4	4	4	4	4	1	3	3	1
4	4	4	4	4	4	4	4	4	4	4	4	4	4	4	4	4	4	4	4	4	4	4	4	4	4	4	1	3	3	1
4	4	4	5	5	4	4	4	5	5	5	4	4	4	5	4	5	4	5	4	4	5	5	4	4	5	5	1	3	3	1
5	4	4	4	4	4	4	4	5	5	4	5	4	4	5	5	5	5	4	4	4	5	4	4	4	5	4	1	3	3	2
5	4	4	4	4	4	4	4	4	4	4	4	4	4	4	4	4	4	4	4	4	4	4	4	4	4	4	0	3	3	1
4	4	5	4	4	4	4	4	5	4	4	4	4	4	4	4	4	4	4	4	4	4	4	4	4	4	4	1	3	3	1
4	4	4	4	4	4	4	4	4	4	4	4	4	4	4	4	4	4	4	4	4	4	4	4	4	4	4	0	3	3	1
4	4	4	4	4	4	4	4	4	4	4	4	4	4	4	4	4	4	4	4	4	4	4	4	4	4	4	1	3	3	1
5	5	5	5	5	4	4	5	5	5	5	5	5	5	5	5	5	5	5	5	5	5	5	5	5	5	5	1	3	3	1
4	4	5	4	5	4	4	5	4	5	5	4	5	4	4	4	4	4	4	5	5	5	5	4	5	5	5	1	3	3	1
4	4	4	4	4	3	4	4	5	4	4	4	4	4	4	4	5	5	4	4	4	4	4	4	4	4	4	0	2	2	1
4	4	4	4	4	4	2	4	4	4	4	3	4	4	1	4	1	4	1	4	3	4	4	4	4	3	4	0	3	3	1
4	4	4	4	4	4	4	4	4	4	4	4	4	4	4	4	4	4	4	4	4	4	4	4	4	4	4	0	3	3	1
4	4	4	4	3	4	4	4	5	4	4	4	4	4	4	4	4	4	4	4	4	4	4	4	4	4	4	1	3	3	1
4	4	4	1	4	4	4	4	4	4	4	4	4	4	4	4	4	4	4	4	4	4	4	4	4	4	4	0	3	3	1
5	5	5	5	4	4	4	4	4	4	4	4	4	4	4	4	4	4	4	4	4	4	4	4	4	4	4	0	3	3	1
5	5	4	5	4	4	4	4	4	4	4	4	4	4	4	4	4	4	4	5	5	5	4	4	5	4	4	0	3	3	1
4	4	4	4	4	4	4	4	4	4	4	4	4	4	3	3	4	4	4	3	4	3	4	4	4	4	4	0	3	3	1
5	4	4	4	4	4	4	4	4	4	4	4	4	4	4	4	4	4	4	4	3	4	3	4	4	3	3	0	3	3	1
4	4	4	4	4	4	4	4	4	4	4	4	4	4	4	4	4	4	4	4	4	4	4	4	4	4	4	1	3	3	1
4	4	4	4	4	4	4	4	4	4	4	4	4	4	4	4	4	4	4	4	4	4	4	4	4	4	4	1	3	3	1
4	4	4	4	4	4	4	4	4	4	4	4	4	4	4	4	4	4	4	4	4	4	4	4	4	4	4	1	3	3	1
4	3	4	4	4	3	4	4	4	4	4	3	4	4	4	4	4	4	4	4	4	4	4	4	4	4	4	1	2	2	1
5	5	2	5	5	5	5	5	5	5	5	5	5	5	5	4	4	4	4	5	5	5	4	4	4	4	4	0	3	3	1
4	4	4	4	4	4	3	4	4	4	4	4	4	4	4	4	4	4	4	4	4	4	4	4	4	4	4	0	3	3	1
5	5	5	5	5	5	5	5	5	5	5	5	5	5	5	5	5	5	5	5	5	5	5	5	5	5	5	0	3	3	2
3	3	3	2	2	4	4	4	3	4	4	4	4	4	3	3	4	3	4	3	4	4	4	4	4	3	3	1	3	3	1
4	4	3	4	4	4	3	4	4	4	4	3	3	4	4	4	4	4	4	4	3	3	3	4	4	3	3	0	3	3	2
5	4	5	4	5	4	5	4	5	4	4	5	5	5	5	5	5	5	5	5	4	5	5	5	5	5	4	1	3	3	1
5	4	5	4	4	4	4	4	5	5	4	4	4	4	4	4	4	4	4	4	4	4	4	4	4	4	4	1	3	3	1
4	4	5	5	5	5	5	5	5	5	5	4	5	5	5	5	5	5	5	5	5	5	5	5	5	5	5	1	3	3	1
4	4	4	4	4	4	4	4	4	5	4	4	4	4	4	4	4	4	4	4	4	4	4	4	4	4	4	0	3	3	1
5	4	5	4	4	4	4	4	4	4	4	4	4	4	4	4	4	4	4	4	4	4	4	4	4	4	4	1	3	3	1
4	4	4	4	4	4	4	4	4	4	4	3	4	4	4	4	4	4	4	3	4	4	3	4	3	3	3	0	2	2	1
1	1	1	1	1	1	1	1	1	1	1	1	1	1	1	1	1	1	1	1	1	1	1	1	1	1	1	0	3	3	2
4	4	4	4	4	4	4	4	4	4	4	4	4	4	4	4	4	4	4	4	4	4	4	4	4	4	4	0	3	3	1
4	4	4	4	4	4	4	4	4	4	4	4	4	4	4	4	4	4	4	4	4	4	4	4	4	4	4	0	3	3	1
5	4	4	5	4	4	4	4	5	4	4	4	4	4	4	4	4	4	4	4	4	4	4	4	4	4	4	0	3	3	2
4	4	4	4	4	4	4	4	4	4	4	4	4	4	4	4	4	4	4	4	4	3	3	3	3	4	4	0	3	3	1
4	4	4	4	4	4	4	4	4	4	5	4	4	4	5	4	4	4	4	5	5	5	4	4	4	4	4	1	3	3	1
5	4	5	5	5	5	4	4	5	5	5	4	4	5	5	5	5	5	5	5	5	5	5	5	5	5	5	0	3	3	1
5	4	5	4	5	4	4	4	5	5	4	4	4	4	4	4	4	4	4	4	4	4	4	4	4	4	4	1	3	3	1
5	5	4	5	4	4	4	5	4	4	4	5	4	4	4	4	4	4	4	4	3	4	3	4	5	4	4	0	3	3	1
4	4	5	4	4	5	4	4	5	4	4	5	4	4	5	4	4	4	5	4	5	4	4	5	5	5	4	0	3	3	1
1	1	1	1	1	1	1	1	1	1	1	1	1	1	1	1	1	1	1	1	1	1	1	1	1	1	1	0	2	2	1
5	4	5	5	4	5	5	5	4	5	4	4	4	4	4	4	5	4	4	4	4	4	4	4	4	4	4	1	3	3	1
5	5	5	5	5	5	4	5	5	5	5	5	5	5	5	5	5	5	5	5	5	5	5	5	5	5	5	0	3	3	1
5	5	4	4	4	4	4	5	5	5	5	4	4	4	4	5	5	4	4	4	5	4	5	4	4	4	4	0	3	3	1
1	4	3	4	4	4	4	4	5	5	5	4	5	4	5	4	5	5	5	5	5	4	4	4	5	5	4	1	3	3	1
5	5	5	5	5	5	5	5	5	5	5	5	5	5	5	5	5	5	5	5	5	5	5	5	5	5	5	1	3	3	1
5	4	4	4	4	4	4	4	4	4	4	4	4	4	4	4	4	4	4	4	4	4	4	4	4	4	4	1	3	3	2
4	4	4	4	4	4	4	4	4	4	4	4	4	4	4	4	4	4	4	4	5	5	5	4	5	4	4	0	3	3	1
4	4	4	4	4	4	4	4	4	4	4	4	4	4	4	4	4	4	4	4	4	4	4	4	4	4	4	0	3	3	1
4	4	4	4	4	4	4	4	4	4	4	4	4	4	4	4	4	4	4	4	4	4	4	4	4	4	4	1	2	2	1
5	5	5	5	5	5	5	4	4	4	4	4	4	4	4	4	4	4	4	4	4	4	4	4	4	4	4	0	3	3	1
5	4	5	5	4	4	4	4	4	4	4	4	4	4	4	4	4	4	4	4	4	4	4	4	4	4	4	0	3	3	1
4	4	4	4	4	4	4	4	4	4	4	4	4	4	4	4	4	4	4	4	4	4	4	4	4	4	4	1	3	3	1
4	4	4	4	4	4	3	4	4	4	4	4	4	4	4	4	4	4	4	4	4	4	4	4	4	4	4	1	3	3	1
4	4	4	4	4	4	4	4	4	4	4	4	4	4	4	4	4	4	4	4	4	4	4	4	4	4	4	0	3	3	1
4	4	3	4	4	3	2	4	5	5	4	4	5	4	4	4	5	5	5	5	4	5	4	4	5	4	4	0	3	3	1
4	4	4	4	4	4	4	4	4	4	4	4	4	4	4	4	4	4	4	4	4	4	4	4	4	4	4	0	3	3	1
5	5	5	5	4	4	4	4	4	5	4	4	4	5	4	4	4	4	4	4	5	4	4	4	4	4	4	1	3	3	1
5	5	4	4	4	4	2	4	5	5	5	4	4	4	4	4	4	4	4	4	4	4	4	5	4	4	1	0	3	3	1
4	4	4	4	4	3	4	4	4	4	4	4	4	4	4	4	4	4	4	4	4	4	4	4	4	4	4	0	3	3	1
4	4	4	4	4	4	4	4	4	4	4	4	4	4	4	3	4	4	3	4	4	4	4	3	4	4	4	1	3	3	1
5	4	5	4	4	4	4	4	4	4	4	4	4	4	4	4	4	4	4	4	4	4	4	4	4	4	4	0	3	3	1
4	4	4	4	4	3	4	4	4	4	4	3	4	4	4	3	4	4	2	4	4	4	3	4	4	4	3	1	3	3	1
5	4	4	4	4	4	4	4	4	4	4	4	4	4	4	4	4	4	4	4	4	4	4	4	4	4	4	0	2	2	1
5	4	4	4	4	4	4	3	5	5	5	4	4	2	4	4	4	4	4	4	3	5	3	4	4	4	4	1	3	3	1
4	4	4	4	4	4	4	4	4	4	4	4	4	4	4	4	4	4	4	4	4	4	4	4	4	4	4	1	3	3	1
4	4	4	4	4	4	4	4	4	4	4	4	4	4	4	4	4	4	4	4	4	4	4	4	4	4	4	0	3	3	1
4	4	4	4	4	4	4	4	4	4	4	4	4	4	4	4	4	4	4	4	4	4	4	4	4	4	4	1	3	3	1
4	4	4	3	4	4	4	3	4	4	4	4	4	4	4	4	4	4	4	4	4	4	4	4	4	4	4	1	2	2	1
4	4	4	4	4	4	4	4	4	4	4	4	4	4	5	4	4	4	4	4	4	4	4	4	4	4	4	0	3	3	2
5	5	4	5	4	4	4	4	4	4	4	4	4	4	4	4	4	4	4	4	4	4	4	4	4	4	4	1	3	3	2
5	5	5	5	5	5	5	5	5	5	5	5	5	5	5	5	5	5	5	5	5	5	5	5	5	5	5	1	3	3	1
4	4	4	4	4	4	4	4	4	4	4	4	4	4	4	4	4	4	4	4	4	4	4	4	4	4	4	0	3	3	1
5	5	5	5	5	5	5	5	5	5	5	5	5	5	5	5	5	5	5	5	5	5	5	5	5	5	5	0	3	3	1
4	4	4	4	4	4	4	4	4	4	4	4	4	4	4	4	4	5	4	5	4	4	4	4	4	4	4	0	3	3	1
4	4	4	3	4	4	4	3	4	3	4	4	4	4	4	3	4	3	4	4	4	4	3	3	4	4	3	0	3	3	1
5	5	4	4	4	4	4	4	4	4	4	4	4	4	4	4	4	4	4	4	4	4	4	4	4	4	4	0	3	3	2
5	5	5	5	5	5	5	5	5	4	5	5	5	5	5	4	5	4	5	4	4	4	4	5	5	4	4	1	1	1	1
4	4	4	4	4	5	2	4	4	4	4	4	4	4	4	5	4	4	4	4	4	4	4	4	4	4	4	0	3	3	1
5	4	5	5	4	5	5	5	5	5	5	5	5	5	5	4	5	5	5	5	5	5	4	5	4	4	4	0	3	3	2
4	4	4	4	4	4	4	4	4	4	4	4	4	4	4	4	4	4	4	4	4	4	4	4	4	4	4	1	3	3	2
4	4	4	5	4	5	3	5	5	5	4	4	4	5	5	5	5	5	5	5	5	4	4	5	5	5	4	0	3	3	1
4	4	4	4	4	4	4	4	5	5	4	5	4	4	4	4	4	4	4	4	4	4	4	5	4	4	4	0	2	2	1
5	4	5	5	5	5	5	4	5	5	5	4	5	4	5	4	5	4	5	5	5	5	5	5	5	5	5	1	3	3	1
4	4	4	4	4	4	4	4	4	4	4	4	4	4	4	4	4	4	4	4	4	4	4	4	4	4	4	0	3	3	1
5	5	5	5	5	5	4	5	5	5	5	5	5	5	5	5	5	5	5	5	5	5	5	5	5	5	5	0	3	3	1
4	4	4	4	4	4	4	4	4	4	4	4	4	4	4	4	4	4	4	4	4	4	4	4	4	4	4	1	3	3	1
4	4	4	4	4	3	2	4	3	3	4	3	4	3	4	4	4	4	3	3	3	4	3	4	4	4	4	1	3	3	2
1	1	1	1	1	1	1	1	1	1	1	1	1	1	1	1	1	1	1	1	1	1	1	1	1	1	1	1	2	2	1
5	4	4	4	4	3	3	4	4	4	3	3	3	4	4	4	4	4	4	4	4	4	4	4	4	3	3	1	3	3	2
4	4	4	4	4	4	4	4	4	4	4	4	4	4	4	4	4	4	4	4	4	4	4	4	4	4	4	0	3	3	1
5	4	4	4	4	4	4	5	4	4	4	4	4	5	5	4	4	4	5	4	5	5	5	5	5	4	4	0	3	3	1
4	4	4	4	4	2	2	4	4	4	4	4	4	4	4	3	4	4	4	4	4	3	4	4	4	4	4	0	3	3	1
4	4	4	4	4	4	4	4	4	4	4	4	4	4	4	4	4	4	4	4	4	4	4	4	4	4	4	1	3	3	1
5	4	5	4	4	5	4	5	4	4	4	3	4	4	4	4	4	4	4	4	4	4	4	4	4	4	4	0	3	3	2
5	4	4	5	5	5	5	5	5	5	5	5	5	4	4	5	2	5	5	5	4	5	5	5	5	5	5	1	3	3	1
4	4	4	4	4	4	4	4	4	4	4	4	4	4	4	4	4	4	4	4	4	4	4	4	4	4	4	0	3	3	1
4	4	4	4	4	4	4	4	4	4	4	4	4	4	4	4	4	4	4	5	4	4	4	4	4	4	4	0	3	3	1
5	5	4	4	4	5	4	4	4	4	5	5	5	5	5	5	5	5	5	5	5	5	5	5	5	5	5	1	3	3	1
4	4	4	4	4	4	4	4	4	4	4	4	4	4	4	4	4	4	4	4	4	4	4	4	4	4	4	1	3	3	2
5	4	4	5	4	4	4	4	4	4	4	4	4	4	4	4	4	4	4	4	4	4	4	4	4	4	4	0	3	3	1
4	4	2	4	4	4	4	4	4	4	4	3	4	4	4	2	4	4	2	4	4	4	4	4	4	4	4	0	3	3	1
5	4	5	5	5	5	5	5	5	5	5	5	5	5	5	5	5	5	5	4	4	4	4	4	4	4	4	0	3	3	1
4	4	3	4	4	4	4	4	4	5	4	4	4	4	4	4	4	4	4	4	4	4	4	5	4	4	4	0	3	3	1
4	4	4	4	5	4	4	4	4	4	4	4	4	4	4	4	4	4	4	4	4	4	4	4	4	4	4	0	3	3	1
4	3	3	2	3	3	3	5	4	4	4	4	4	4	4	4	4	4	4	4	3	3	3	4	4	3	4	0	2	2	1
4	4	4	4	4	4	4	4	4	4	4	4	4	4	4	4	4	4	4	4	4	4	4	4	4	4	4	0	3	3	1
4	4	4	4	4	4	2	4	4	4	4	4	4	4	4	4	4	4	4	4	4	4	4	4	4	4	4	0	3	3	1
4	4	2	4	4	4	4	4	4	4	4	4	4	3	4	4	4	4	4	4	4	4	4	4	4	4	4	0	3	3	3
4	4	4	4	4	4	4	4	4	4	4	4	4	4	4	4	4	4	4	4	4	4	4	4	4	4	4	1	3	3	1
5	5	5	5	5	5	4	5	5	5	5	4	5	5	5	5	5	5	5	5	5	5	5	5	5	5	4	0	3	3	1
4	4	3	4	5	4	4	4	5	4	4	5	4	4	3	4	4	5	4	4	3	4	4	3	4	4	4	1	3	3	1
4	5	5	4	4	4	4	4	5	4	5	4	5	5	5	5	4	5	5	5	5	5	4	5	5	4	5	0	3	3	1
1	4	4	1	4	4	4	4	4	4	4	4	4	4	5	4	5	5	4	4	4	4	4	4	5	5	4	0	3	3	1
5	4	4	4	4	3	3	4	4	4	4	4	4	4	4	4	4	4	4	4	5	4	4	4	4	4	4	0	3	3	2
5	5	5	5	5	5	4	4	4	4	4	4	4	4	4	4	4	4	4	4	4	4	4	4	4	4	4	0	3	3	3
4	4	4	4	5	4	4	4	4	4	4	4	4	4	4	4	4	4	4	4	4	4	4	4	4	4	4	1	2	2	1
4	4	4	4	4	4	4	4	4	4	4	4	4	4	4	4	4	4	4	4	4	4	4	4	4	4	4	1	3	3	2
4	4	4	4	4	4	4	4	4	4	4	4	4	4	4	4	4	4	3	4	4	4	4	4	4	4	4	0	3	3	2
4	4	4	4	4	4	4	4	4	4	4	4	4	4	4	4	4	4	4	4	4	4	4	4	4	4	4	0	3	3	1
5	5	4	4	4	5	5	5	5	5	5	5	5	5	5	4	4	4	4	4	4	4	4	4	4	4	4	1	3	3	1
5	5	5	5	5	5	5	5	5	5	5	5	5	5	5	5	5	5	5	5	5	5	5	5	5	5	5	1	3	3	1
4	3	2	5	5	4	4	4	4	4	4	4	5	5	5	5	5	5	5	5	5	5	5	4	4	5	5	1	3	3	2
1	1	3	4	5	5	5	5	5	5	5	5	5	5	5	5	5	5	5	5	5	4	4	4	4	4	5	0	1	1	1
4	4	5	4	4	4	4	4	4	4	4	3	4	4	4	2	4	4	3	3	2	4	3	4	4	4	4	0	3	3	1
4	4	4	4	4	4	4	4	4	4	4	4	4	4	4	4	4	4	4	4	4	4	4	4	4	4	4	0	3	3	1
4	4	4	4	4	4	4	4	4	4	4	4	4	4	4	4	4	4	4	4	4	4	4	4	4	4	4	0	3	3	1
4	3	4	5	4	5	3	3	4	4	4	3	3	4	4	5	4	4	4	5	5	5	4	4	4	4	4	1	3	3	1
4	4	3	4	4	4	4	4	4	4	3	4	5	4	5	4	4	5	5	4	3	4	4	4	4	4	4	1	3	3	1
4	4	4	4	4	4	4	4	4	4	4	4	4	4	4	4	4	4	4	4	4	4	4	4	4	4	4	0	3	3	1
4	4	4	4	4	4	4	4	4	4	4	4	4	4	4	4	4	4	4	4	4	4	4	4	4	4	4	1	3	3	1
4	4	4	4	4	4	4	4	4	4	4	4	4	4	4	4	4	4	4	4	4	4	4	4	4	4	4	0	3	3	1
1	5	4	4	4	4	4	4	4	4	4	4	4	4	4	4	4	4	4	4	4	4	4	4	4	4	4	0	3	3	1
3	4	1	4	4	2	4	4	4	4	5	4	4	4	4	4	4	4	4	4	4	4	3	4	4	4	4	1	3	3	1
5	5	5	5	5	5	5	5	5	5	5	5	5	5	5	5	5	5	5	5	5	5	4	5	5	5	5	0	3	3	1
1	1	1	1	1	1	4	4	4	4	4	4	4	4	4	4	4	4	4	4	4	4	4	4	4	4	4	0	3	3	1
4	4	4	4	4	4	4	4	4	4	4	4	4	4	4	4	4	4	4	4	4	4	4	4	4	4	4	0	3	3	1
4	4	4	4	4	4	4	4	4	4	4	4	4	4	4	4	4	4	4	4	4	4	4	4	4	4	4	0	3	3	1
4	4	5	4	5	4	5	5	5	5	5	5	4	4	4	4	4	4	4	4	4	4	4	4	4	4	4	0	2	2	1
4	4	2	4	4	4	4	4	4	4	5	5	4	5	5	4	4	4	5	4	4	4	5	5	4	4	5	1	3	3	2
4	4	4	4	4	4	4	4	4	4	4	4	4	4	4	4	4	4	4	4	4	4	4	4	4	4	4	0	3	3	1
4	4	4	4	4	4	4	3	4	4	4	4	4	4	4	4	4	4	4	4	4	4	4	4	4	4	4	1	3	3	2
4	4	4	4	4	4	4	4	4	4	4	4	4	4	4	4	4	4	4	4	4	4	4	4	4	4	4	0	3	3	1
1	1	1	1	1	1	1	1	1	1	1	1	1	1	1	1	1	1	1	1	1	1	1	1	1	1	1	0	3	3	1
1	1	4	4	4	4	4	4	1	1	1	1	1	1	1	1	1	1	1	1	4	1	4	4	1	4	4	0	3	3	1
4	4	4	4	4	4	4	4	5	4	4	4	4	4	4	4	4	4	4	5	5	5	5	5	4	4	4	0	3	3	1
4	4	4	4	4	3	2	4	4	4	4	4	4	4	4	4	4	4	4	4	4	4	4	4	4	4	4	0	3	3	1
5	5	5	4	5	4	5	5	5	5	4	5	5	5	5	5	5	5	5	5	5	5	5	5	5	5	5	0	3	3	1
4	4	4	4	4	4	4	4	4	4	4	4	4	4	4	4	4	4	4	4	4	4	4	4	4	4	4	0	3	3	1
4	4	4	4	4	5	4	4	4	4	4	4	4	4	4	4	5	4	4	4	4	4	4	4	4	4	4	0	3	3	1
4	4	3	4	4	4	4	4	4	4	4	4	4	4	4	4	4	4	4	4	4	4	4	4	4	4	3	0	2	2	1
4	4	4	4	4	4	4	4	4	4	4	4	4	4	4	4	4	4	4	4	4	4	4	4	4	4	4	1	3	3	1
5	5	5	5	5	5	5	5	5	5	5	5	5	5	5	5	5	5	5	5	5	5	5	5	5	5	5	0	2	2	1
4	4	4	4	4	4	4	4	4	4	4	4	4	4	4	4	4	4	4	4	4	4	4	4	4	4	4	0	1	1	1
5	4	5	5	5	4	4	4	5	5	5	4	5	4	4	4	4	5	5	4	4	4	4	5	5	5	4	0	3	3	1
4	4	4	4	4	4	4	4	4	4	4	4	4	4	4	4	4	4	4	4	4	4	4	4	4	4	4	0	3	3	1
4	4	4	4	4	4	4	4	4	4	4	4	4	4	4	4	4	4	4	4	4	4	4	4	4	4	4	1	3	3	1
4	4	4	4	4	4	4	4	4	3	4	4	4	4	4	4	4	3	4	4	4	4	4	4	4	4	4	0	3	3	1
5	4	4	4	4	4	3	4	4	4	4	4	4	4	4	4	4	4	4	4	4	4	4	4	4	4	4	0	3	3	1
4	4	4	4	4	4	4	4	4	4	4	4	4	4	4	4	4	4	4	4	4	4	4	4	4	4	4	0	3	3	1
5	5	5	4	4	4	4	4	4	4	4	4	4	4	4	4	4	4	4	4	4	4	4	4	4	4	4	0	3	3	1
4	4	4	4	4	4	4	4	4	4	4	4	4	4	4	4	4	4	4	4	4	4	4	4	4	4	4	0	3	3	1
5	5	5	5	5	4	4	5	5	5	5	4	5	5	5	5	5	5	5	5	5	5	5	5	5	5	5	0	3	3	1
4	4	4	4	4	4	4	4	4	4	3	4	4	4	4	4	3	4	4	3	3	4	4	4	4	4	4	0	3	3	1
4	4	5	4	4	4	4	4	5	5	5	4	4	5	5	4	4	4	4	5	5	4	4	4	5	4	4	0	1	1	1
5	5	5	5	5	1	3	4	4	4	3	2	4	4	4	4	4	4	4	4	4	4	4	4	4	4	4	0	3	3	1
5	5	5	5	5	4	4	4	5	5	5	4	4	4	4	4	4	4	4	4	5	4	5	4	4	4	4	0	3	3	1
4	4	4	4	4	4	4	4	4	4	4	4	4	4	4	4	4	4	4	4	4	4	4	4	4	4	4	0	3	3	1
5	4	4	4	4	4	4	4	4	4	4	4	4	3	3	4	4	4	4	4	3	3	3	4	4	3	3	0	2	2	3
4	4	4	4	4	4	4	4	4	4	4	4	4	4	4	4	4	4	4	4	4	4	4	4	4	4	4	1	3	3	1
4	4	4	4	4	4	4	4	4	4	4	4	4	4	4	4	4	4	4	4	4	4	4	4	4	4	4	0	3	3	1
4	4	4	4	4	4	4	4	4	4	4	4	4	4	4	4	4	4	4	5	4	4	4	4	4	4	4	0	3	3	1
4	4	4	4	4	4	4	4	4	4	4	4	4	4	4	4	4	4	4	4	4	4	4	4	4	4	4	0	3	3	1
4	4	4	4	4	4	4	4	4	4	4	4	4	4	4	4	4	4	4	4	4	4	4	4	4	4	4	0	3	3	2
5	4	4	4	4	4	4	4	4	5	4	4	4	4	4	4	4	4	4	5	4	4	4	4	5	4	4	1	3	3	2
5	5	5	5	5	5	5	5	5	5	5	5	5	5	5	5	5	5	5	5	5	5	5	5	5	5	5	0	3	3	1
4	4	4	4	4	4	4	4	4	4	4	4	4	4	4	4	4	4	4	4	4	4	4	4	4	4	3	0	3	3	1
4	4	4	4	4	4	4	4	4	4	4	4	4	4	4	4	4	4	4	4	4	4	4	4	4	4	4	1	3	3	1
5	4	4	4	4	4	4	4	4	4	4	4	4	4	4	4	4	4	4	4	4	4	4	4	4	4	4	0	3	3	1
5	5	5	5	5	5	5	5	5	5	5	5	5	5	4	5	4	4	4	4	4	4	4	4	4	4	4	1	3	3	1
4	4	5	4	4	4	4	4	5	5	4	5	5	4	4	4	4	4	4	5	4	5	4	4	4	3	3	1	3	3	1
4	4	4	4	4	4	4	4	4	4	4	4	4	4	4	4	4	4	4	4	4	4	4	4	4	4	4	1	3	3	1
4	4	4	4	4	4	4	3	3	4	4	4	5	5	5	5	4	4	4	5	5	4	4	4	5	5	5	0	3	3	1
5	4	5	4	5	4	4	4	5	5	4	4	4	4	5	5	5	5	5	5	5	5	5	5	5	5	5	1	3	3	1
5	5	5	5	5	5	4	5	4	4	5	5	5	5	5	5	5	5	5	5	4	4	4	4	4	4	4	0	3	3	1
4	4	4	4	4	4	4	4	4	4	4	4	4	4	4	4	4	4	4	4	4	4	4	4	4	4	4	1	3	3	1
5	5	5	5	5	5	5	5	5	5	5	5	5	5	5	5	5	5	5	5	5	5	5	5	5	5	5	0	3	3	1
5	4	3	4	4	4	4	4	4	4	4	4	4	4	4	4	4	4	4	4	4	4	4	4	4	4	4	1	3	3	2
4	4	4	4	5	4	4	4	5	5	4	3	4	2	5	4	4	5	4	4	4	4	5	5	5	4	4	0	3	3	1
5	5	5	5	5	4	4	4	4	4	4	4	4	4	4	4	4	4	4	4	4	4	4	4	4	4	4	1	3	3	1
4	4	3	4	4	4	4	4	4	4	4	4	4	4	4	4	4	4	4	4	4	4	4	4	4	4	4	1	3	3	2
4	4	4	4	4	4	4	4	4	4	4	4	4	4	4	4	4	4	4	4	4	4	4	4	4	4	4	0	3	3	1
1	1	1	1	1	1	1	1	1	1	1	1	1	1	1	1	1	1	1	5	5	5	5	5	5	5	5	0	3	3	1
5	5	5	5	5	5	5	5	5	5	5	5	5	5	5	5	5	5	5	5	5	5	5	5	5	5	5	1	3	3	2
5	4	5	4	5	4	4	4	4	4	4	4	4	4	4	4	5	5	5	4	4	4	4	4	4	4	4	1	3	3	1
4	4	4	4	4	4	4	4	4	4	4	4	4	4	4	4	4	4	4	4	4	4	4	4	4	4	4	1	3	3	1
4	4	5	5	5	5	5	5	5	5	5	5	5	5	5	5	5	5	5	4	4	4	4	4	4	4	4	0	3	3	1
2	2	2	2	4	4	4	4	4	4	4	4	4	4	4	4	4	4	4	4	4	4	4	4	4	4	4	0	3	3	1
5	4	4	4	4	4	4	4	4	4	4	4	4	4	4	3	4	4	4	4	4	4	4	4	4	4	4	0	3	3	1
4	4	1	1	1	4	4	4	4	4	4	4	4	4	3	4	4	4	4	4	4	4	4	4	4	4	4	0	3	3	1
5	5	5	5	5	5	5	5	5	5	5	5	5	5	5	5	5	5	5	5	5	5	5	5	5	5	5	1	3	3	1
4	4	4	4	4	3	4	4	4	4	4	4	4	4	4	4	4	4	4	4	4	4	4	4	4	4	4	0	3	3	1
4	4	4	4	4	4	4	4	4	4	4	4	4	4	4	4	4	4	4	4	4	4	4	4	4	4	4	0	3	3	1
4	4	4	5	4	5	4	5	4	3	4	4	4	4	4	4	4	3	4	4	4	4	4	4	4	4	4	0	3	3	1
5	4	5	4	4	4	3	4	4	4	4	4	4	4	4	4	4	4	4	4	4	5	4	4	4	3	4	0	3	3	1
1	4	4	4	4	4	4	4	4	4	4	4	4	4	4	4	4	4	4	4	4	4	4	4	4	4	4	0	3	3	1
4	4	4	4	4	3	4	4	4	4	4	4	4	4	4	3	4	4	3	3	3	3	3	3	4	4	3	1	3	3	1
5	5	5	5	4	4	4	5	5	5	5	5	5	5	5	4	5	5	5	5	5	5	5	5	5	5	5	0	3	3	1
4	4	4	4	4	4	4	4	4	4	4	4	4	3	4	4	4	4	4	4	4	4	4	4	4	4	4	1	3	3	1
4	4	4	4	4	5	3	4	5	5	5	5	5	5	5	5	5	5	5	5	5	5	5	5	5	5	5	1	3	3	1
5	5	4	4	4	4	4	4	4	4	4	4	4	4	4	4	4	4	4	4	4	4	4	4	5	5	5	0	3	3	3
4	4	5	4	4	4	4	4	4	4	4	3	4	4	4	4	4	4	4	4	4	4	3	4	4	4	4	0	3	3	1
1	1	1	1	1	1	1	1	1	1	1	1	1	1	1	1	1	1	1	1	1	1	1	1	1	1	1	0	3	3	2
1	1	1	1	1	1	1	1	1	1	1	1	1	1	1	1	1	1	1	1	1	1	1	1	1	1	1	1	1	1	1
5	4	4	4	4	4	4	4	4	4	4	4	4	4	4	4	4	4	4	4	4	4	4	4	4	4	4	0	3	3	1
5	4	5	5	5	5	5	5	5	5	5	5	5	5	5	5	5	5	5	5	5	5	5	5	5	5	5	0	3	3	3
4	4	4	4	4	4	4	4	4	4	4	4	4	4	4	4	4	4	4	4	4	4	4	4	4	4	4	1	3	3	1
4	4	4	4	5	4	4	4	4	4	4	4	5	5	5	5	5	5	4	5	5	4	4	4	4	4	4	1	2	2	1
4	4	4	4	4	4	4	4	4	4	4	4	4	4	4	4	4	4	4	4	4	4	4	4	4	4	4	0	3	3	1
1	5	5	5	5	4	4	4	4	4	4	4	4	4	4	4	4	4	4	4	4	4	4	4	4	4	4	0	3	3	1
4	4	4	4	4	4	4	4	4	4	4	4	4	4	4	4	4	4	4	4	4	4	4	4	4	4	4	0	3	3	1
4	4	2	4	4	4	2	4	4	4	4	3	4	4	4	4	3	4	4	3	4	4	4	4	4	4	3	0	3	3	1
4	4	4	4	4	4	4	4	4	4	4	4	4	4	4	4	4	4	4	4	4	4	4	4	4	4	4	0	3	3	1
4	4	4	4	4	4	4	4	5	5	4	4	4	4	4	4	4	4	4	4	4	4	4	5	5	4	4	0	1	1	1
4	4	4	4	4	4	4	4	4	4	4	4	4	4	4	4	4	4	4	4	4	4	4	4	4	4	4	0	3	3	1
5	5	4	5	4	5	4	4	5	5	5	4	4	4	5	4	4	4	4	4	4	5	4	4	4	4	4	0	3	3	1
5	4	4	4	5	4	3	4	4	4	4	4	4	4	4	3	4	4	4	4	4	4	5	4	4	4	4	1	3	3	2
4	4	4	4	4	4	4	4	4	4	4	4	4	4	4	4	4	4	4	4	4	4	4	4	4	4	4	0	3	3	1
1	1	1	1	1	1	1	1	1	1	1	1	1	1	1	1	1	1	1	1	1	1	1	1	1	1	1	1	3	3	1
4	4	4	4	4	2	2	4	4	4	4	4	4	4	4	4	4	4	4	4	4	4	4	4	4	4	4	0	3	3	1
5	4	4	4	4	4	4	4	4	4	4	4	4	4	4	4	4	4	4	4	4	4	4	4	4	4	4	1	3	3	1
4	4	4	4	4	4	4	4	4	4	4	4	4	4	4	4	4	4	4	4	4	4	4	4	4	4	4	0	3	3	1
4	4	4	4	4	4	4	4	4	4	4	4	4	4	4	4	4	4	4	4	4	4	4	4	4	4	4	0	3	3	1
5	5	5	5	5	5	5	5	5	5	5	5	5	5	5	5	5	5	5	5	5	5	5	5	5	5	5	1	3	3	1
5	4	5	4	5	4	5	5	4	5	5	5	4	5	5	4	4	4	4	4	4	4	5	5	4	4	4	0	3	3	1
4	5	4	4	4	5	4	4	5	5	4	4	4	4	4	4	4	4	4	4	4	4	4	4	4	4	4	0	3	3	1
5	5	5	5	5	5	5	5	5	5	5	5	5	5	5	4	5	4	3	4	3	4	4	4	4	4	3	0	3	3	1
4	4	4	4	4	4	4	4	4	4	4	4	4	4	4	4	4	4	4	4	4	4	4	4	4	4	4	0	2	2	1
5	5	5	5	5	4	4	4	4	4	4	4	5	5	4	4	4	4	4	4	4	4	4	5	4	4	4	1	3	3	1
1	1	1	1	1	1	1	1	1	1	1	1	1	1	1	1	1	1	1	1	1	1	1	1	1	1	1	1	2	2	1
4	4	4	4	4	4	4	4	5	4	5	4	4	4	4	4	5	4	4	4	4	4	4	4	4	4	4	1	3	3	1
1	4	4	4	4	4	4	4	4	4	4	4	4	4	4	4	4	4	4	4	5	5	5	4	2	4	4	0	3	3	1
4	4	5	4	4	4	4	4	4	4	4	3	4	4	4	4	4	4	4	4	3	3	4	4	4	3	2	1	3	3	1
4	4	4	5	4	4	4	5	4	4	4	4	4	4	4	4	4	4	4	4	4	3	4	4	4	4	4	0	2	2	1
4	4	4	4	4	4	4	4	4	4	4	5	5	5	4	5	5	5	5	5	5	5	4	5	5	5	5	0	3	3	3
4	4	4	4	4	4	4	4	4	4	4	4	4	4	4	4	4	4	4	4	4	4	4	4	4	4	3	0	2	2	1
4	4	4	4	4	4	4	4	4	4	4	4	4	4	4	4	4	4	4	4	4	4	4	4	4	4	4	1	3	3	1
4	4	4	4	4	4	4	4	4	4	4	4	4	4	4	4	4	4	4	4	4	4	4	4	4	4	4	0	3	3	1
5	5	5	5	5	5	5	5	5	5	5	5	5	5	5	5	5	5	5	5	5	5	5	5	5	5	5	1	3	3	1
5	5	5	5	5	5	5	5	5	5	5	4	5	5	5	5	5	5	5	5	4	5	4	5	4	4	4	1	3	3	1
4	4	4	4	4	4	4	4	4	4	4	4	4	4	4	5	4	4	4	4	4	4	4	4	5	4	4	0	3	3	1
4	4	4	4	4	4	4	4	4	4	4	4	4	4	4	4	4	4	4	4	4	4	4	4	4	4	4	0	3	3	1
5	5	4	5	5	4	4	5	5	5	5	5	5	5	5	5	5	5	5	5	5	5	5	5	5	5	5	1	3	3	1
4	4	4	4	4	4	4	4	4	4	4	4	4	4	4	4	4	4	4	4	4	4	4	4	4	4	5	0	3	3	1
5	5	5	5	1	5	5	5	5	5	5	5	5	5	4	5	5	5	5	5	5	5	5	5	5	5	5	1	3	3	1
4	4	4	4	4	4	4	4	4	4	4	4	1	1	4	4	4	4	4	4	4	4	4	4	4	4	4	0	3	3	1
5	5	5	5	5	5	5	5	5	5	5	5	5	5	5	5	5	5	5	5	5	5	5	5	5	5	5	1	3	3	1
5	5	4	5	4	5	4	5	4	5	4	5	4	4	5	5	5	5	5	4	4	5	4	5	5	4	4	1	3	3	1
4	4	4	4	4	4	5	5	5	5	5	4	4	4	5	4	4	4	4	4	4	4	4	4	4	4	4	0	3	3	1
4	4	4	4	4	4	4	4	4	4	4	4	4	4	4	4	4	4	4	4	4	4	4	4	4	4	4	1	3	3	1
4	4	4	4	5	4	3	4	4	4	4	4	4	4	4	4	4	4	4	4	4	4	3	4	3	3	2	0	3	3	1
4	4	4	4	4	4	4	4	4	4	4	4	4	4	4	4	4	4	4	4	4	4	4	4	4	4	4	0	3	3	1
4	4	4	4	4	4	3	4	4	4	4	3	3	4	4	4	4	3	3	4	4	4	3	4	4	4	3	1	3	3	3
4	5	5	5	4	5	4	4	4	4	4	4	4	4	4	4	4	5	5	4	4	4	4	4	4	4	4	1	3	3	1
5	5	4	4	4	4	4	4	4	4	5	5	5	5	5	5	5	5	5	5	5	5	5	5	5	5	5	1	3	3	1
5	4	5	5	4	5	4	4	5	5	4	5	5	4	5	5	5	5	4	4	4	4	4	4	4	4	4	0	3	3	1
5	5	5	5	5	5	5	5	5	5	5	5	5	5	5	5	5	5	5	5	5	5	5	5	5	5	5	1	3	3	1
5	5	4	5	4	3	4	4	4	4	4	4	4	4	4	5	5	5	5	4	4	4	4	4	4	4	4	1	3	3	2
4	4	5	4	4	4	4	4	4	4	4	4	4	4	4	4	4	5	5	5	5	4	4	5	5	5	4	0	3	3	1
5	5	5	4	4	4	4	4	4	4	4	4	4	4	4	4	4	4	4	5	4	4	4	4	4	4	4	1	3	3	1
4	4	4	4	4	4	2	4	4	4	4	4	4	4	4	4	4	4	4	4	2	4	4	4	4	4	3	0	3	3	1
4	4	4	4	4	4	4	4	4	4	4	4	4	4	5	4	5	4	4	4	4	4	4	4	4	4	4	1	3	3	1
1	4	4	4	4	4	4	4	4	4	4	4	4	4	4	4	4	4	4	4	4	4	4	4	4	4	4	1	3	3	1
4	4	4	4	4	4	4	4	4	4	4	4	4	4	4	4	4	4	4	4	4	4	3	4	4	4	4	3	3	3	1
4	4	4	5	5	4	4	4	4	4	4	3	4	4	4	4	4	4	4	4	4	4	4	4	4	4	4	0	3	3	1
4	4	4	4	4	4	4	4	4	4	4	4	4	4	4	4	4	4	4	4	4	4	4	4	4	4	4	1	3	3	1
4	4	4	4	4	4	4	4	4	4	4	4	4	4	4	4	4	4	4	4	4	4	4	3	3	4	4	0	3	3	1
4	4	4	4	4	4	4	4	4	4	4	4	4	4	4	4	4	4	4	4	4	4	4	4	4	4	4	0	3	3	1
4	4	3	3	4	4	4	4	4	4	4	4	4	4	4	4	4	4	4	4	4	4	4	4	3	4	4	0	3	3	1
4	4	4	4	4	4	4	4	4	4	4	4	4	4	4	4	4	4	4	4	4	4	4	4	4	4	4	1	3	3	1
4	4	5	5	4	5	5	5	5	5	5	5	5	5	5	4	4	4	5	4	4	4	5	5	5	5	4	1	3	3	1
4	4	4	4	4	3	4	4	4	4	4	4	4	4	4	4	4	4	4	4	4	4	4	4	4	4	4	0	3	3	1
4	4	4	4	4	4	4	4	4	4	4	4	4	4	4	4	4	4	4	4	4	4	4	4	4	4	4	1	3	3	1
4	4	4	4	4	4	4	4	4	4	4	4	4	4	4	4	4	4	4	4	4	4	4	4	4	4	4	0	2	3	1
4	4	4	4	4	4	4	4	4	4	4	4	4	4	4	4	4	4	4	4	4	4	4	4	4	4	4	0	2	3	1
4	4	4	4	4	4	4	4	4	4	4	4	4	4	4	4	4	4	4	4	4	4	4	4	4	4	4	1	3	3	1
4	4	4	4	4	4	2	4	4	4	4	4	4	4	4	4	4	4	4	4	4	4	4	4	4	4	4	0	2	3	1
4	4	4	4	4	4	4	4	4	4	4	4	4	4	4	4	4	4	4	4	4	4	4	4	4	4	4	0	3	3	1
4	4	4	4	4	4	4	4	4	4	4	4	4	4	4	4	4	4	4	4	4	4	4	4	4	4	4	0	3	3	1
4	4	4	4	4	4	4	4	4	4	4	4	4	4	4	4	4	4	4	4	4	4	4	4	4	4	4	1	3	3	1
3	4	4	3	4	3	4	4	4	3	4	4	4	4	3	4	3	4	4	4	4	4	4	4	3	4	3	1	2	2	1
5	5	4	4	4	4	4	4	4	4	4	4	4	4	4	4	4	4	4	4	4	4	4	4	4	4	4	0	2	3	1
5	5	5	5	5	5	5	5	5	5	5	5	5	5	5	5	5	5	5	5	5	5	5	5	5	5	5	1	3	3	1
4	4	4	4	4	4	4	4	4	4	4	4	4	4	4	4	4	4	4	4	4	4	4	4	4	4	4	0	2	3	1
5	5	5	5	5	5	5	5	5	5	5	5	5	5	5	5	5	5	5	5	5	5	5	5	5	5	5	0	3	3	1
1	4	2	4	4	4	4	4	4	4	4	4	4	4	4	4	4	4	4	4	4	4	4	4	4	4	4	0	3	3	1
4	4	5	4	4	4	4	4	4	4	4	4	4	4	4	4	4	4	4	4	4	4	4	5	4	4	4	0	3	3	1
4	4	4	4	4	4	4	4	4	4	4	4	4	4	4	4	4	4	4	4	4	4	4	4	4	4	4	1	3	3	1
4	4	4	4	4	4	4	4	4	4	4	4	4	4	4	4	4	4	4	4	4	4	4	4	4	4	4	0	2	1	1
4	4	4	4	4	4	4	4	4	4	4	4	4	4	4	4	4	4	4	4	4	4	4	4	4	4	4	1	3	3	1
5	5	5	5	5	4	4	4	4	4	4	4	4	4	4	4	4	4	4	4	4	4	4	4	4	4	4	1	3	3	1
4	4	4	4	4	4	4	4	4	4	4	4	4	4	4	4	4	4	4	4	4	4	4	4	4	4	4	1	3	3	2
4	4	4	4	4	4	4	4	4	4	4	4	4	4	4	4	4	4	4	4	4	4	4	4	4	4	4	0	2	3	1
4	4	4	4	4	4	4	4	4	4	4	4	4	4	4	4	4	4	4	4	4	4	4	4	4	4	4	0	2	3	1
4	4	4	4	4	4	4	4	4	4	4	4	4	4	4	4	4	4	4	4	4	4	4	4	4	4	4	0	3	3	1
4	4	4	4	4	4	2	4	4	4	4	4	4	4	4	4	4	4	4	4	4	4	4	4	4	4	3	0	2	3	1
5	5	5	5	5	4	4	4	4	4	4	3	5	5	5	4	4	4	4	4	4	4	4	4	4	4	3	0	2	3	1
5	5	5	4	4	4	4	5	4	4	4	5	4	4	4	4	4	4	4	4	4	4	4	4	4	4	4	1	2	3	1
4	4	4	4	4	3	4	4	4	4	4	3	4	4	4	3	4	3	4	3	3	3	4	3	4	3	3	0	3	2	1
5	5	5	5	5	5	5	5	5	5	5	3	4	4	3	4	4	4	4	3	3	3	4	4	4	3	3	0	2	3	1
4	4	3	4	4	2	2	3	4	4	4	3	3	4	4	4	4	3	4	4	4	4	3	3	4	4	3	1	2	3	1
4	4	4	4	4	4	4	4	4	4	4	4	4	4	4	4	4	4	4	4	4	4	4	4	4	4	4	0	2	2	1
4	4	4	4	4	4	4	4	4	4	4	4	4	4	4	4	4	4	4	4	4	4	4	4	4	4	4	1	3	2	1
5	4	4	5	4	4	2	4	4	4	4	3	4	4	5	4	4	4	4	4	5	5	4	4	4	4	4	1	2	3	1
5	5	4	4	5	5	5	5	5	5	5	5	5	5	5	5	5	5	5	5	5	5	5	5	5	5	5	0	2	2	1
4	4	4	5	4	4	4	4	4	4	4	4	4	4	4	4	4	4	4	4	4	4	4	4	4	4	4	1	2	3	1
4	4	4	4	4	4	4	4	4	4	4	4	4	4	3	4	4	4	3	4	4	4	4	4	4	4	3	0	3	2	1
5	5	4	4	4	4	4	4	4	4	4	4	4	4	4	4	4	4	4	4	4	4	4	4	4	4	4	1	2	3	1
5	5	5	5	5	5	4	5	5	5	5	5	5	5	5	5	5	5	5	5	5	5	5	5	5	5	5	1	2	3	1
5	4	4	5	5	5	4	4	5	4	4	4	4	4	4	5	4	5	4	4	4	4	4	4	4	4	4	0	2	3	1
4	4	4	4	4	4	4	4	4	4	4	4	4	4	4	4	4	4	4	4	4	4	4	4	4	4	4	1	3	3	1
4	4	4	4	4	4	4	4	4	4	4	4	4	4	4	4	4	4	4	4	4	4	4	4	4	4	4	1	2	3	1
4	4	4	4	4	4	4	4	4	4	4	4	4	4	4	4	4	4	4	4	4	4	4	4	4	4	4	0	2	3	1
4	4	4	4	4	4	4	4	4	4	4	4	4	4	4	4	4	4	4	4	4	4	4	4	4	4	4	0	2	3	1
4	4	5	5	5	4	4	4	5	5	5	5	4	5	5	5	5	5	5	4	4	5	4	5	5	5	5	1	3	3	1
5	5	4	5	4	3	2	5	4	3	3	4	4	4	4	4	5	5	5	5	4	4	4	4	5	4	4	1	2	3	3
4	4	4	4	4	4	4	4	4	4	4	4	4	4	4	4	4	4	4	4	4	4	4	4	4	4	4	1	2	3	1
5	5	4	5	5	5	5	5	5	5	5	5	5	5	5	5	5	5	5	5	5	5	5	5	5	5	5	1	2	3	1
4	4	4	4	4	4	4	4	4	4	4	4	4	4	4	4	4	4	4	4	4	4	4	4	4	4	4	0	3	3	1
4	4	4	4	4	4	4	4	4	4	4	4	4	4	4	4	4	4	4	4	4	4	4	4	4	4	4	0	2	3	1
4	4	4	4	4	4	4	4	4	4	4	4	4	4	4	4	4	4	4	4	4	4	4	4	4	4	4	1	3	3	1
5	5	5	5	5	5	5	5	5	5	5	4	4	5	5	5	5	5	5	4	5	5	5	5	5	5	4	1	3	3	1
4	4	4	4	4	4	4	4	4	4	4	4	4	4	4	4	4	4	4	4	4	4	4	4	4	4	4	0	3	3	1
4	4	4	4	4	4	4	4	4	4	4	4	4	4	4	4	4	4	4	4	4	4	4	4	4	4	4	1	2	2	1
5	5	5	5	5	5	4	4	4	4	4	4	4	4	4	4	4	4	4	4	4	4	4	4	4	4	4	0	2	2	1
5	5	5	5	4	5	4	4	4	5	4	4	4	4	5	5	5	5	5	5	5	5	4	4	5	5	5	1	2	2	1
4	4	4	4	4	4	4	4	4	4	4	4	4	4	4	4	4	4	4	4	4	4	4	4	4	2	4	0	3	3	1
4	4	4	4	4	4	5	5	4	4	4	4	4	4	4	4	4	4	4	4	4	4	4	4	4	4	4	0	3	3	1
2	4	4	4	4	4	4	4	4	4	4	4	4	4	4	4	4	4	4	4	4	4	4	4	4	4	4	0	3	3	1
4	4	4	4	4	4	4	4	4	4	4	4	4	4	4	4	4	4	4	4	4	4	4	4	4	4	4	1	3	3	1
5	5	5	5	5	5	5	5	5	5	5	5	5	5	5	5	5	5	5	5	5	5	5	5	5	5	5	0	3	3	1
5	5	5	5	5	5	5	5	5	5	5	5	5	5	5	5	5	5	5	5	5	5	5	5	5	5	5	1	3	3	2
1	1	1	1	1	1	1	1	1	1	1	1	1	1	1	1	1	1	1	1	1	1	1	1	1	1	1	0	3	3	1
5	5	4	4	4	4	4	4	4	4	4	4	4	4	4	4	4	4	4	4	3	4	4	4	4	4	4	0	3	3	2
4	4	4	4	4	4	4	4	4	4	4	4	4	4	4	4	4	4	4	4	4	4	4	4	4	4	4	0	3	3	1
4	4	4	4	4	3	4	4	4	4	4	4	4	4	4	3	4	4	3	4	4	4	3	4	4	4	4	0	3	3	1
4	4	4	4	4	4	4	4	4	4	4	4	4	4	4	4	4	4	4	4	4	4	4	4	4	4	4	0	3	3	1
4	4	4	4	4	4	4	4	4	4	4	4	4	4	4	4	4	4	4	4	4	4	4	4	4	4	4	0	3	3	1
4	4	4	4	4	4	4	4	4	4	4	4	4	4	4	4	4	4	4	4	4	4	4	4	4	4	4	0	3	3	2
5	4	5	5	4	5	4	5	4	4	5	4	4	4	4	5	4	5	4	3	3	4	5	4	4	4	4	0	2	2	1
[truncated: 62 more rows]

## Sheet: Codebook
Constructs	Items	Content
Shared Vision	SV1	Teachers in the school clearly recognize the necessity of innovation and improvement in teaching quality.
	SV2	Teachers in the school share a common mission to be achieved in the school’s educational activities.
	SV3	Teachers set high professional standards for themselves.
	SV4	The school has a clear developmental vision that the teaching staff collectively strives to achieve.
	SV5	Teachers clearly understand ways to improve students’ learning outcomes and development.
Interactive Reflection	IR1	Teachers in the school frequently observe their colleagues’ classes and exchange professional feedback.
	IR2	Teachers are willing to open their classrooms to colleagues for observation and feedback.
	IR3	Teachers receive practical and valuable professional feedback from colleagues regarding their teaching activities.
Collegiality	CO1	Teachers in the school regularly discuss lesson content and teaching methods with colleagues.
	CO2	Teachers in the school exchange ideas with colleagues about classroom management issues.
	CO3	Teachers in the school discuss with colleagues ways to support students with special needs.
Experiential Learning	EL1	I am willing to experiment with new teaching approaches, even when there is a risk of difficulties or failure.
	EL2	I reflect on and analyze my teaching experiences from multiple perspectives.
	EL3	I derive general principles from practical experiences to develop my own teaching practices.
	EL4	I test my approaches in actual teaching practice and flexibly adjust them when necessary.
Teaching Competence	TC1	I can use a variety of assessment methods and formats in the classroom.
	TC2	When students encounter difficulties, I can provide different explanations or examples to help them understand the lesson.
	TC3	I can design appropriate and effective learning questions for students.
	TC4	I can prepare and implement a variety of teaching methods during lessons.
Classroom Management Competence	CM1	I can control disruptive behaviors or unexpected situations in the classroom.
	CM2	I can ensure that students comply with classroom rules and regulations.
	CM3	I can calmly and effectively handle noisy or inattentive students.
	CM4	I can organize and manage the classroom effectively for groups of students with diverse characteristics.
Motivation and Engagement Competence	SE1	I can help students develop confidence in their ability to learn and make progress.
	SE2	I can help students recognize the value and significance of learning.
	SE3	I can motivate students who show low interest or a lack of engagement in learning.
	SE4	I can support students’ learning at home appropriately and effectively.
Personal information	gender	1. Male 2. Female 3. Others
	age	1. Under 25 years old 2. From 25 to 35 years old 3.>35
	experience	1. <3 years old 2. From 3 to 5 years 3. > 5 years
	position	1. Teacher 2. Manager and teacher 3. Others
